# Supplementary material for: Whole-genome sequence analysis for evaluating the safety and probiotic potential of Lactiplantibacillus pentosus 9D3, a gamma-aminobutyric acid (GABA)-producing strain isolated from Thai pickled weed
Source: Front Microbiol. 2022 Sep 23;13:969548. doi: 10.3389/fmicb.2022.969548 (PMC9539741; doi:10.3389/fmicb.2022.969548)
Supplement: Supplementary file 1 [file Data_Sheet_1.XLSX]

## Sheet: Index
	Supplementary Tables
	Whole-genome sequence analysis for evaluating the safety and probiotic potential of Lactiplantibacillus pentosus 9D3, a gamma-aminobutyric acid (GABA)-producing strain isolated from Thai pickled weed
	Nachon Raethong1,*, Chalat Santivarangkna1, Wonnop Visessanguan2, Pannita Santiyanont2, Wuttichai Mhuantong2, Nipa chokesajjawatee2,*
	Affiliations:
	1 Institute of Nutrition, Mahidol University, Nakhon Pathom 73170, Thailand
	2 National Center for Genetic Engineering and Biotechnology (BIOTEC), Thailand Science Park, Pathum Thani 12120, Thailand
	* Correspondences: nachon.rae@mahidol.ac.th (N.R), nipa.cho@biotec.or.th (N.C)
	List of Supplementary Tables
	Supplementary Table S1: Similarity matrix among five 16S rRNA gene sequences of strain 9D3.
	Supplementary Table S2: Similarity matrix of 16S rRNA gene sequences of 9D3 to type strains in GenBank database.
	Supplementary Table S3: Average nucleotide identity (ANI) and digital DNA-DNA hybridization (dDDH) scores.
	Supplementary Table S4: Gene functional annotation of L. pentosus 9D3 genome.
	Supplementary Table S5: List of transport systems of carbohydrates in L. pentosus 9D3.
	Supplementary Table S6: List of 165 unique genes identified in L. pentosus 9D3.
	Supplementary Table S7: Result of BLASTP analysis of 9D3 genome against the comprehensive antibiotic resistance database (CARD).
	Supplementary Table S8: Results of pathways search for biosynthesis of antimicrobial drugs with clinical importance using KEGG database.

## Sheet: Table S1
Supplementary Table S1: Similarity matrix among five 16S rRNA gene sequences of strain 9D3.
	9D3_1	9D3_3	9D3_2	9D3_4	9D3_5
9D3_1	100	99.49	98.85	98.85	99.68
9D3_3	99.49	100	98.92	99.04	99.81
9D3_2	98.85	98.92	100	99.74	99.17
9D3_4	98.85	99.04	99.74	100	99.17
9D3_5	99.68	99.81	99.17	99.17	100

## Sheet: Table S2
Supplementary Table S2: Similarity matrix of 16S rRNA gene sequences of 9D3 to type strains in GenBank database.
Accession No.	species	9D3_1	9D3_3	9D3_2	9D3_4	9D3_5
NR_104573.1	Lactobacillus plantarum strain CIP 103151	0.9961	0.9974	0.9961	0.9961	0.998
NR_029133.1	Lactobacillus pentosus strain 124-2	0.9961	0.9974	0.9961	0.9961	0.998
NR_025447.1	Lactobacillus paraplantarum strain DSM 10667	0.9947	0.996	0.9947	0.9947	0.9967
NR_042676.1	Lactobacillus fabifermentans strain LMG 24284	0.9883	0.9983	0.987	0.987	0.9889

## Sheet: Table S3
Supplementary Table S3: Average nucleotide identity (ANI) and digital DNA-DNA hybridization (dDDH) scores.
Summary of ANI scores.
Reference taxon	ANIb [%]	Aligned [%]	ANIm [%]	Aligned [%]
Lactiplantibacillus pentosus DSM 20314 [T]	97.24	85.1	97.97	87.52
Lactiplantibacillus argentoratensis DSM 16365 [T]	79.53	59.95	85.1	35.87
Lactiplantibacillus plantarum subsp. plantarum ATCC 14917 [T]	79.2	59.89	84.6	34.94
Lactiplantibacillus xiangfangensis LMG 26013 [T]	75.92	45.01	85.41	14.56
Lacticaseibacillus fabifermentans DSM 21115 [T]	74.77	45.2	85.08	11.99
Summary of dDDH scores.
Reference taxon	dDDH (d0, in %)	C.I. (d0, in %)	dDDH (d4, in %)	C.I. (d4, in %)	dDDH (d6, in %)	C.I. (d6, in %)	G+C content difference (in %)
Lactiplantibacillus pentosus DSM 20314	85	[81.3 - 88.1]	80.6	[77.7 - 83.2]	87.2	[84.2 - 89.7]	0.22
Lactiplantibacillus argentoratensis DSM 16365	30.9	[27.5 - 34.5]	24.8	[22.4 - 27.2]	28.4	[25.5 - 31.5]	1.08
Lactobacillus arizonensis DSM 13273	31.2	[27.8 - 34.8]	24.6	[22.3 - 27.1]	28.6	[25.7 - 31.7]	1.85
Lactiplantibacillus paraplantarum DSM 10667	29.5	[26.2 - 33.1]	24.3	[22.0 - 26.8]	27.3	[24.4 - 30.4]	2.4
Lactiplantibacillus plantarum DSM 20174	30.8	[27.4 - 34.4]	24.1	[21.8 - 26.6]	28.2	[25.3 - 31.3]	1.59
Lactiplantibacillus plantarum ATCC 14917	30.4	[27.0 - 34.0]	23.8	[21.5 - 26.2]	27.8	[24.9 - 30.9]	1.61
Lactiplantibacillus xiangfangensis LMG 26013	19.1	[16.0 - 22.7]	22.8	[20.5 - 25.2]	18.8	[16.1 - 21.8]	0.99
Lactiplantibacillus fabifermentans DSM 21115	17.5	[14.4 - 21.0]	22.3	[20.1 - 24.8]	17.3	[14.7 - 20.3]	1.06
Lactiplantibacillus garii FI11369	18.8	[15.7 - 22.4]	22.2	[20.0 - 24.7]	18.5	[15.8 - 21.5]	2.19
Lactiplantibacillus plajomi NBRC 107333	18.3	[15.2 - 21.9]	22.1	[19.8 - 24.5]	18	[15.4 - 21.0]	2.66
Lactiplantibacillus modestisalitolerans NBRC 107235	17.2	[14.1 - 20.7]	21.9	[19.7 - 24.4]	17	[14.4 - 20.0]	2.54
Lactiplantibacillus daoliensis NCIMB 15181	17.6	[14.5 - 21.1]	21.3	[19.1 - 23.8]	17.4	[14.8 - 20.3]	2.43
Lactiplantibacillus nangangensis NCIMB 15186	17	[14.0 - 20.6]	21.2	[19.0 - 23.7]	16.9	[14.3 - 19.9]	1.78
Lactiplantibacillus pingfangensis NCIMB 15187	16.7	[13.7 - 20.2]	21.2	[18.9 - 23.6]	16.6	[14.0 - 19.5]	1.93

## Sheet: Table S4
Supplementary Table S4: Gene functional annotation of L. pentosus 9D3 genome.
Gene name	NCBI prokaryotic genome analysis (PGA) pipeline						PHASTER	GO annotation			COG annotation				KEGG annotation
	Location	start	stop	strand	Type	Product_name	Phage-related gene	GO_category	GO_id	Description	COG_category_id	COG_main	COG_functional_category	Description	KO	Functional description
KSF55_00120	chromosome	33890	34567	-	protein-coding	beta-phosphoglucomutase	No	Molecular function category	GO:0008801	beta-phosphoglucomutase activity	S	Poorly characterized functions	Function Unknown	beta-phosphoglucomutase	K01838	ko:K01838 pgmB; beta-phosphoglucomutase [EC:5.4.2.6]
KSF55_00335	chromosome	78271	78942	+	protein-coding	beta-phosphoglucomutase	No	Molecular function category	GO:0008801	beta-phosphoglucomutase activity	S	Poorly characterized functions	Function Unknown	beta-phosphoglucomutase	K01838	ko:K01838 pgmB; beta-phosphoglucomutase [EC:5.4.2.6]
KSF55_01075	chromosome	255666	255914	-	protein-coding	GreA/GreB family elongation factor	No	Biological process category	GO:0032784	regulation of DNA-templated transcription, elongation	K	Information storage and processing	Transcription	Necessary for efficient RNA polymerase transcription elongation past template-encoded arresting sites. The arresting sites in DNA have the property of trapping a certain fraction of elongating RNA polymerases that pass through, resulting in locked ternary complexes. Cleavage of the nascent transcript by cleavage factors such as GreA or GreB allows the resumption of elongation from the new 3'termi…	K03624	ko:K03624 greA; transcription elongation factor GreA
KSF55_01080	chromosome	256184	256654	-	protein-coding	transcription elongation factor GreA	No	Molecular function category	GO:0070063	RNA polymerase binding	K	Information storage and processing	Transcription	Necessary for efficient RNA polymerase transcription elongation past template-encoded arresting sites. The arresting sites in DNA have the property of trapping a certain fraction of elongating RNA polymerases that pass through, resulting in locked ternary complexes. Cleavage of the nascent transcript by cleavage factors such as GreA or GreB allows the resumption of elongation from the new 3'termi…	K03624	ko:K03624 greA; transcription elongation factor GreA
KSF55_01095	chromosome	257742	258455	+	protein-coding	glucosamine-6-phosphate deaminase	No	Molecular function category	GO:0004342	glucosamine-6-phosphate deaminase activity	G	Metabolism	Carbohydrate metabolism and transport	Catalyzes the reversible isomerization-deamination of glucosamine 6-phosphate (GlcN6P) to form fructose 6-phosphate (Fru6P) and ammonium ion	K02564	ko:K02564 nagB, GNPDA; glucosamine-6-phosphate deaminase [EC:3.5.99.6]
KSF55_03875	chromosome	838516	840243	+	protein-coding	phospho-sugar mutase	No	Molecular function category	GO:0016868	intramolecular transferase activity, phosphotransferases	G	Metabolism	Carbohydrate metabolism and transport	Phosphoglucomutase phosphomannomutase, alpha beta alpha domain	K01835	ko:K01835 pgm; phosphoglucomutase [EC:5.4.2.2]
KSF55_07310	chromosome	1646846	1647328	+	protein-coding	transcription elongation factor GreA	No	Molecular function category	GO:0070063	RNA polymerase binding	K	Information storage and processing	Transcription	Necessary for efficient RNA polymerase transcription elongation past template-encoded arresting sites. The arresting sites in DNA have the property of trapping a certain fraction of elongating RNA polymerases that pass through, resulting in locked ternary complexes. Cleavage of the nascent transcript by cleavage factors such as GreA or GreB allows the resumption of elongation from the new 3'termi…	K03624	ko:K03624 greA; transcription elongation factor GreA
KSF55_16125	chromosome	3567730	3568410	-	protein-coding	HAD family hydrolase	No	Molecular function category	GO:0016787	hydrolase activity	S	Poorly characterized functions	Function Unknown	Haloacid dehalogenase-like hydrolase	K01838	ko:K01838 pgmB; beta-phosphoglucomutase [EC:5.4.2.6]
KSF55_01390	chromosome	329178	330194	+	protein-coding	type I glyceraldehyde-3-phosphate dehydrogenase	No	Biological process category	GO:0006006	glucose metabolic process	G	Metabolism	Carbohydrate metabolism and transport	Belongs to the glyceraldehyde-3-phosphate dehydrogenase family	K00134	ko:K00134 GAPDH, gapA; glyceraldehyde 3-phosphate dehydrogenase (phosphorylating) [EC:1.2.1.12]
KSF55_02370	chromosome	549553	550257	+	protein-coding	class A sortase	No	Molecular function category	GO:0008234	cysteine-type peptidase activity	M	Cellular processes and signaling	Cell wall/membrane/envelop biogenesis	sortase family	K07284	ko:K07284 srtA; sortase A [EC:3.4.22.70]
KSF55_03690	chromosome	795415	797040	+	protein-coding	chaperonin GroEL	No	Biological process category	GO:0042026	protein refolding	O	Cellular processes and signaling	Post-translational modification, protein turnover, chaperone functions	Prevents misfolding and promotes the refolding and proper assembly of unfolded polypeptides generated under stress conditions	K04077	ko:K04077 groEL, HSPD1; chaperonin GroEL
KSF55_03990	chromosome	868268	869290	+	protein-coding	type I glyceraldehyde-3-phosphate dehydrogenase	No	Biological process category	GO:0006006	glucose metabolic process	G	Metabolism	Carbohydrate metabolism and transport	Belongs to the glyceraldehyde-3-phosphate dehydrogenase family	K00134	ko:K00134 GAPDH, gapA; glyceraldehyde 3-phosphate dehydrogenase (phosphorylating) [EC:1.2.1.12]
KSF55_04005	chromosome	871475	872803	+	protein-coding	phosphopyruvate hydratase	No	Molecular function category	GO:0004634	phosphopyruvate hydratase activity	G	Metabolism	Carbohydrate metabolism and transport	Catalyzes the reversible conversion of 2- phosphoglycerate into phosphoenolpyruvate. It is essential for the degradation of carbohydrates via glycolysis	K01689	ko:K01689 ENO, eno; enolase [EC:4.2.1.11]
KSF55_09230	chromosome	2066489	2068357	-	protein-coding	molecular chaperone DnaK	No	Molecular function category	GO:0051082	unfolded protein binding	O	Cellular processes and signaling	Post-translational modification, protein turnover, chaperone functions	Heat shock 70 kDa protein	K04043	ko:K04043 dnaK, HSPA9; molecular chaperone DnaK
KSF55_09660	chromosome	2158105	2159292	-	protein-coding	elongation factor Tu	No	Molecular function category	GO:0003746	translation elongation factor activity	J	Information storage and processing	Translation	This protein promotes the GTP-dependent binding of aminoacyl-tRNA to the A-site of ribosomes during protein biosynthesis	K02358	ko:K02358 tuf, TUFM; elongation factor Tu
KSF55_00005	chromosome	1	1368	+	protein-coding	chromosomal replication initiator protein DnaA	No	Molecular function category	GO:0003688	DNA replication origin binding	L	Information storage and processing	Replication and repair	it binds specifically double-stranded DNA at a 9 bp consensus (dnaA box) 5'-TTATC CA A CA A-3'. DnaA binds to ATP and to acidic phospholipids	K02313	ko:K02313 dnaA; chromosomal replication initiator protein
KSF55_00010	chromosome	1544	2683	+	protein-coding	DNA polymerase III subunit beta	No	Cellular component category	GO:0009360	DNA polymerase III complex	L	Information storage and processing	Replication and repair	Confers DNA tethering and processivity to DNA polymerases and other proteins. Acts as a clamp, forming a ring around DNA (a reaction catalyzed by the clamp-loading complex) which diffuses in an ATP-independent manner freely and bidirectionally along dsDNA. Initially characterized for its ability to contact the catalytic subunit of DNA polymerase III (Pol III), a complex, multichain enzyme respons…	K02338	ko:K02338 dnaN; DNA polymerase III subunit beta [EC:2.7.7.7]
KSF55_00015	chromosome	3207	3440	+	protein-coding	S4 domain-containing protein YaaA	No	Molecular function category	GO:0003723	RNA binding	S	Poorly characterized functions	Function Unknown	S4 domain protein YaaA	K14761	ko:K14761 ybcJ; ribosome-associated protein
KSF55_00020	chromosome	3441	4565	+	protein-coding	DNA replication/repair protein RecF	No	Molecular function category	GO:0003697	single-stranded DNA binding	L	Information storage and processing	Replication and repair	it is required for DNA replication and normal SOS inducibility. RecF binds preferentially to single-stranded, linear DNA. It also seems to bind ATP	K03629	ko:K03629 recF; DNA replication and repair protein RecF
KSF55_00025	chromosome	4562	6508	+	protein-coding	DNA topoisomerase (ATP-hydrolyzing) subunit B	No	Molecular function category	GO:0003918	DNA topoisomerase type II (double strand cut, ATP-hydrolyzing) activity	L	Information storage and processing	Replication and repair	A type II topoisomerase that negatively supercoils closed circular double-stranded (ds) DNA in an ATP-dependent manner to modulate DNA topology and maintain chromosomes in an underwound state. Negative supercoiling favors strand separation, and DNA replication, transcription, recombination and repair, all of which involve strand separation. Also able to catalyze the interconversion of other topol…	K02470	ko:K02470 gyrB; DNA gyrase subunit B [EC:5.6.2.2]
KSF55_00030	chromosome	6681	9290	+	protein-coding	DNA gyrase subunit A	No	Molecular function category	GO:0003918	DNA topoisomerase type II (double strand cut, ATP-hydrolyzing) activity	L	Information storage and processing	Replication and repair	A type II topoisomerase that negatively supercoils closed circular double-stranded (ds) DNA in an ATP-dependent manner to modulate DNA topology and maintain chromosomes in an underwound state. Negative supercoiling favors strand separation, and DNA replication, transcription, recombination and repair, all of which involve strand separation. Also able to catalyze the interconversion of other topol…	K02469	ko:K02469 gyrA; DNA gyrase subunit A [EC:5.6.2.2]
KSF55_00035	chromosome	9930	10229	+	protein-coding	30S ribosomal protein S6	No	Molecular function category	GO:0019843	rRNA binding	J	Information storage and processing	Translation	Binds together with S18 to 16S ribosomal RNA	K02990	ko:K02990 RP-S6, MRPS6, rpsF; small subunit ribosomal protein S6
KSF55_00040	chromosome	10266	10859	+	protein-coding	single-stranded DNA-binding protein	No	Molecular function category	GO:0003697	single-stranded DNA binding	L	Information storage and processing	Replication and repair	Plays an important role in DNA replication, recombination and repair. Binds to ssDNA and to an array of partner proteins to recruit them to their sites of action during DNA metabolism	K03111	ko:K03111 ssb; single-strand DNA-binding protein
KSF55_00045	chromosome	10898	11134	+	protein-coding	30S ribosomal protein S18	No	Molecular function category	GO:0019843	rRNA binding	J	Information storage and processing	Translation	Binds as a heterodimer with protein S6 to the central domain of the 16S rRNA, where it helps stabilize the platform of the 30S subunit	K02963	ko:K02963 RP-S18, MRPS18, rpsR; small subunit ribosomal protein S18
KSF55_00050	chromosome	11311	13323	+	protein-coding	DHH family phosphoesterase	No	Cellular component category	GO:0005886	plasma membrane	T	Cellular processes and signaling	Signal Transduction	signaling protein consisting of a modified GGDEF domain and a DHH domain	K22927	ko:K22927 gdpP; cyclic-di-AMP phosphodiesterase [EC:3.1.4.59]
KSF55_00055	chromosome	13337	13789	+	protein-coding	50S ribosomal protein L9	No	Molecular function category	GO:0019843	rRNA binding	J	Information storage and processing	Translation	Binds to the 23S rRNA	K02939	ko:K02939 RP-L9, MRPL9, rplI; large subunit ribosomal protein L9
KSF55_00060	chromosome	13805	15235	+	protein-coding	replicative DNA helicase	No	Cellular component category	GO:1990077	primosome complex	L	Information storage and processing	Replication and repair	Participates in initiation and elongation during chromosome replication	K02314	ko:K02314 dnaB; replicative DNA helicase [EC:3.6.4.12]
KSF55_00065	chromosome	15466	16689	+	protein-coding	MFS transporter	No	Molecular function category	GO:0022857	transmembrane transporter activity	G	Metabolism	Carbohydrate metabolism and transport	Major Facilitator
KSF55_00070	chromosome	16710	17507	+	protein-coding	glutamate 5-kinase	No	Molecular function category	GO:0004349	glutamate 5-kinase activity	F	Metabolism	Nucleotide metabolism and transport	Catalyzes the transfer of a phosphate group to glutamate to form L-glutamate 5-phosphate	K00931	ko:K00931 proB; glutamate 5-kinase [EC:2.7.2.11]
KSF55_00075	chromosome	17531	18769	+	protein-coding	glutamate-5-semialdehyde dehydrogenase	No	Molecular function category	GO:0004350	glutamate-5-semialdehyde dehydrogenase activity	E	Metabolism	Amino Acid metabolism and transport	Catalyzes the NADPH-dependent reduction of L-glutamate 5-phosphate into L-glutamate 5-semialdehyde and phosphate. The product spontaneously undergoes cyclization to form 1-pyrroline-5- carboxylate	K00147	ko:K00147 proA; glutamate-5-semialdehyde dehydrogenase [EC:1.2.1.41]
KSF55_00080	chromosome	19813	21429	+	protein-coding	peptide ABC transporter substrate-binding protein	No	Cellular component category	GO:0043190	ATP-binding cassette (ABC) transporter complex	E	Metabolism	Amino Acid metabolism and transport	ABC transporter, substratebinding protein	K15580	ko:K15580 oppA, mppA; oligopeptide transport system substrate-binding protein
KSF55_00085	chromosome	21889	23796	+	protein-coding	1,4-alpha-glucan branching protein GlgB	No	Molecular function category	GO:0003844	1,4-alpha-glucan branching enzyme activity	G	Metabolism	Carbohydrate metabolism and transport	Catalyzes the formation of the alpha-1,6-glucosidic linkages in glycogen by scission of a 1,4-alpha-linked oligosaccharide from growing alpha-1,4-glucan chains and the subsequent attachment of the oligosaccharide to the alpha-1,6 position	K00700	ko:K00700 GBE1, glgB; 1,4-alpha-glucan branching enzyme [EC:2.4.1.18]
KSF55_00090	chromosome	23786	24925	+	protein-coding	glucose-1-phosphate adenylyltransferase	No	Molecular function category	GO:0008878	glucose-1-phosphate adenylyltransferase activity	H	Metabolism	Coenzyme metabolism	Catalyzes the synthesis of ADP-glucose, a sugar donor used in elongation reactions on alpha-glucans	K00975	ko:K00975 glgC; glucose-1-phosphate adenylyltransferase [EC:2.7.7.27]
KSF55_00095	chromosome	24922	26094	+	protein-coding	glucose-1-phosphate adenylyltransferase subunit GlgD	No	Molecular function category	GO:0008878	glucose-1-phosphate adenylyltransferase activity	G	Metabolism	Carbohydrate metabolism and transport	Nucleotidyl transferase	K00975	ko:K00975 glgC; glucose-1-phosphate adenylyltransferase [EC:2.7.7.27]
KSF55_00100	chromosome	26087	27526	+	protein-coding	glycogen synthase GlgA	No	Molecular function category	GO:0033201	alpha-1,4-glucan synthase activity	F	Metabolism	Nucleotide metabolism and transport	Synthesizes alpha-1,4-glucan chains using ADP-glucose	K00703	ko:K00703 glgA; starch synthase [EC:2.4.1.21]
KSF55_00105	chromosome	27546	29948	+	protein-coding	glycogen/starch/alpha-glucan phosphorylase	No	Molecular function category	GO:0008184	glycogen phosphorylase activity	G	Metabolism	Carbohydrate metabolism and transport	Phosphorylase is an important allosteric enzyme in carbohydrate metabolism. Enzymes from different sources differ in their regulatory mechanisms and in their natural substrates. However, all known phosphorylases share catalytic and structural properties	K00688	ko:K00688 PYG, glgP; glycogen phosphorylase [EC:2.4.1.1]
KSF55_00110	chromosome	29965	31782	+	protein-coding	glycoside hydrolase family 13 protein	No	Biological process category	GO:0005975	carbohydrate metabolic process	G	Metabolism	Carbohydrate metabolism and transport	Belongs to the glycosyl hydrolase 13 family	K01187	ko:K01187 malZ; alpha-glucosidase [EC:3.2.1.20]
KSF55_00115	chromosome	32120	32887	+	protein-coding	Cof-type HAD-IIB family hydrolase	No	Molecular function category	GO:0016787	hydrolase activity	S	Poorly characterized functions	Function Unknown	haloacid dehalogenase-like hydrolase
KSF55_00125	chromosome	34585	37305	-	protein-coding	glycoside hydrolase family 65 protein	No	Molecular function category	GO:0030246	carbohydrate binding	G	Metabolism	Carbohydrate metabolism and transport	Glycosyl hydrolase family 65 central catalytic domain	K00691	ko:K00691 mapA; maltose phosphorylase [EC:2.4.1.8]
KSF55_00130	chromosome	37690	38133	-	protein-coding	pyridoxamine 5'-phosphate oxidase family protein	No	Molecular function category	GO:0004733	pyridoxamine-phosphate oxidase activity	S	Poorly characterized functions	Function Unknown	Pyridoxamine 5'-phosphate oxidase
KSF55_00135	chromosome	38333	38533	+	protein-coding	cold-shock protein	No	Molecular function category	GO:0003676	nucleic acid binding	K	Information storage and processing	Transcription	Cold shock protein domain	K03704	ko:K03704 cspA; cold shock protein
KSF55_00140	chromosome	38622	38843	+	protein-coding	hypothetical protein	No
KSF55_00145	chromosome	38994	39066	-	tRNA	anticodon=tRNA-Lys	No
KSF55_00150	chromosome	39388	40095	+	protein-coding	response regulator transcription factor	No	Biological process category	GO:0000160	phosphorelay signal transduction system	K	Information storage and processing	Transcription	response regulator	K07668	ko:K07668 vicR; two-component system, OmpR family, response regulator VicR
KSF55_00155	chromosome	40109	41983	+	protein-coding	cell wall metabolism sensor histidine kinase WalK	No	Biological process category	GO:0018106	peptidyl-histidine phosphorylation	T	Cellular processes and signaling	Signal Transduction	Histidine kinase	K07652	ko:K07652 vicK; two-component system, OmpR family, sensor histidine kinase VicK [EC:2.7.13.3]
KSF55_00160	chromosome	41964	43289	+	protein-coding	hypothetical protein	No	Cellular component category	GO:0016021	integral component of membrane	S	Poorly characterized functions	Function Unknown	YycH protein
KSF55_00165	chromosome	43301	44152	+	protein-coding	two-component system regulatory protein YycI	No	Cellular component category	GO:0016021	integral component of membrane	S	Poorly characterized functions	Function Unknown	YycH protein
KSF55_00170	chromosome	44531	45346	+	protein-coding	MBL fold metallo-hydrolase	No	Molecular function category	GO:0016787	hydrolase activity	S	Poorly characterized functions	Function Unknown	domain protein	K00784	ko:K00784 rnz; ribonuclease Z [EC:3.1.26.11]
KSF55_00175	chromosome	45457	46719	+	protein-coding	trypsin-like peptidase domain-containing protein	No	Molecular function category	GO:0004252	serine-type endopeptidase activity	O	Cellular processes and signaling	Post-translational modification, protein turnover, chaperone functions	serine protease	K04771	ko:K04771 degP, htrA; serine protease Do [EC:3.4.21.107]
KSF55_00180	chromosome	47275	47754	+	protein-coding	23S rRNA (pseudouridine(1915)-N(3))-methyltransferase RlmH	No	Molecular function category	GO:0070038	rRNA (pseudouridine-N3-)-methyltransferase activity	J	Information storage and processing	Translation	Specifically methylates the pseudouridine at position 1915 (m3Psi1915) in 23S rRNA	K00783	ko:K00783 rlmH; 23S rRNA (pseudouridine1915-N3)-methyltransferase [EC:2.1.1.177]
KSF55_00185	chromosome	47818	48579	+	protein-coding	hypothetical protein	No
KSF55_00190	chromosome	48741	49892	+	protein-coding	ImmA/IrrE family metallo-endopeptidase	No				E	Metabolism	Amino Acid metabolism and transport	IrrE N-terminal-like domain
KSF55_00195	chromosome	50082	51029	-	protein-coding	alpha/beta hydrolase	No	Molecular function category	GO:0016787	hydrolase activity	I	Metabolism	Lipid metabolism	alpha/beta hydrolase fold
KSF55_00200	chromosome	51059	52261	-	protein-coding	MFS transporter	No	Molecular function category	GO:0022857	transmembrane transporter activity	G	Metabolism	Carbohydrate metabolism and transport	Transporter, major facilitator family protein
KSF55_00205	chromosome	52380	53219	-	protein-coding	AraC family transcriptional regulator	No	Molecular function category	GO:0043565	sequence-specific DNA binding	K	Information storage and processing	Transcription	AraC family transcriptional regulator
KSF55_00210	chromosome	53378	53581	+	protein-coding	hypothetical protein	No
KSF55_00215	chromosome	53664	54602	-	protein-coding	alpha-L-glutamate ligase	No	Molecular function category	GO:0016874	ligase activity	H	Metabolism	Coenzyme metabolism	COG0189 Glutathione synthase Ribosomal protein S6 modification enzyme (glutaminyl transferase)
KSF55_00220	chromosome	54620	55855	-	protein-coding	dicarboxylate/amino acid:cation symporter	No	Molecular function category	GO:0015293	symporter activity	C	Metabolism	Energy production and conversion	Belongs to the dicarboxylate amino acid cation symporter (DAACS) (TC 2.A.23) family	K11102	ko:K11102 gltP, gltT; proton glutamate symport protein
KSF55_00225	chromosome	56025	56516	-	protein-coding	DsbA family protein	No
KSF55_00230	chromosome	56976	58298	-	protein-coding	DHA2 family efflux MFS transporter permease subunit	No	Molecular function category	GO:0022857	transmembrane transporter activity	U	Cellular processes and signaling	Intracellular trafficking and secretion	Belongs to the major facilitator superfamily
KSF55_00235	chromosome	58415	59038	-	protein-coding	NAD(P)H-dependent oxidoreductase	No	Molecular function category	GO:0016652	oxidoreductase activity, acting on NAD(P)H, NAD(P) as acceptor	C	Metabolism	Energy production and conversion	Catalyzes the reductive cleavage of azo bond in aromatic azo compounds to the corresponding amines. Requires NADH, but not NADPH, as an electron donor for its activity	K01118	ko:K01118 acpD, azoR; FMN-dependent NADH-azoreductase [EC:1.7.1.17]
KSF55_00240	chromosome	59243	59692	+	protein-coding	MarR family winged helix-turn-helix transcriptional regulator	No	Molecular function category	GO:0003700	DNA-binding transcription factor activity	K	Information storage and processing	Transcription	helix_turn_helix multiple antibiotic resistance protein
KSF55_00245	chromosome	60006	61769	+	protein-coding	ABC transporter ATP-binding protein/permease	No	Molecular function category	GO:0140359	ABC-type transporter activity	V	Cellular processes and signaling	Defense Mechanisms	ABC transporter, ATP-binding protein	K18887	ko:K18887 efrA, efrE; ATP-binding cassette, subfamily B, multidrug efflux pump
KSF55_00250	chromosome	61769	63523	+	protein-coding	ABC transporter ATP-binding protein/permease	No	Molecular function category	GO:0140359	ABC-type transporter activity	V	Cellular processes and signaling	Defense Mechanisms	ABC transporter transmembrane region	K18888	ko:K18888 efrB, efrF; ATP-binding cassette, subfamily B, multidrug efflux pump
KSF55_00255	chromosome	63702	64322	+	protein-coding	hypothetical protein	No
KSF55_00260	chromosome	64510	65091	+	protein-coding	uracil-DNA glycosylase family protein	No	Molecular function category	GO:0016798	hydrolase activity, acting on glycosyl bonds	L	Information storage and processing	Replication and repair	Uracil-DNA glycosylase
KSF55_00265	chromosome	65211	65720	+	protein-coding	plasmid pRiA4b ORF-3 family protein	No				K	Information storage and processing	Transcription	DNA-binding transcription factor activity
KSF55_00270	chromosome	65860	66015	+	protein-coding	hypothetical protein	No
KSF55_00275	chromosome	65984	66352	+	protein-coding	6-carboxytetrahydropterin synthase	No	Molecular function category	GO:0070497	6-carboxy-5,6,7,8-tetrahydropterin synthase activity	H	Metabolism	Coenzyme metabolism	6-pyruvoyl tetrahydropterin synthase	K01737	ko:K01737 queD, ptpS, PTS; 6-pyruvoyltetrahydropterin/6-carboxytetrahydropterin synthase [EC:4.2.3.12 4.1.2.50]
KSF55_00280	chromosome	66565	68934	-	protein-coding	FAD-binding protein	No	Molecular function category	GO:0010181	FMN binding	C	Metabolism	Energy production and conversion	FMN_bind
KSF55_00285	chromosome	69397	70812	+	protein-coding	anion permease	No	Molecular function category	GO:0022857	transmembrane transporter activity	P	Metabolism	Inorganic ion transport and metabolism	Sodium:sulfate symporter transmembrane region	K03319	ko:K03319 TC.DASS; divalent anion:Na+ symporter, DASS family
KSF55_00290	chromosome	70964	71854	+	protein-coding	LysR family transcriptional regulator	No	Molecular function category	GO:0003700	DNA-binding transcription factor activity	K	Information storage and processing	Transcription	LysR family
KSF55_00295	chromosome	71925	72350	-	protein-coding	flavoprotein	No	Molecular function category	GO:0010181	FMN binding	C	Metabolism	Energy production and conversion	FMN binding
KSF55_00300	chromosome	72569	72775	+	protein-coding	DUF3923 family protein	No	Cellular component category	GO:0016021	integral component of membrane
KSF55_00305	chromosome	72819	73232	+	protein-coding	arsenate reductase (thioredoxin)	No	Molecular function category	GO:0030612	arsenate reductase (thioredoxin) activity	T	Cellular processes and signaling	Signal Transduction	Belongs to the low molecular weight phosphotyrosine protein phosphatase family	K03741	ko:K03741 arsC; arsenate reductase (thioredoxin) [EC:1.20.4.4]
KSF55_00310	chromosome	73587	74447	+	protein-coding	SDR family NAD(P)-dependent oxidoreductase	No	Molecular function category	GO:0016491	oxidoreductase activity	S	Poorly characterized functions	Function Unknown	KR domain
KSF55_00315	chromosome	74480	75325	+	protein-coding	acetoacetate decarboxylase family protein	No	Molecular function category	GO:0016831	carboxy-lyase activity	Q	Metabolism	Secondary metabolites biosynthess, transport and catabolism	Acetoacetate decarboxylase (ADC)	K01574	ko:K01574 adc; acetoacetate decarboxylase [EC:4.1.1.4]
KSF55_00320	chromosome	75351	76004	+	protein-coding	nitroreductase family protein	No	Molecular function category	GO:0016491	oxidoreductase activity	C	Metabolism	Energy production and conversion	Nitroreductase family
KSF55_00325	chromosome	76080	76250	-	protein-coding	hypothetical protein	No
KSF55_00330	chromosome	76408	77943	+	protein-coding	helix-turn-helix domain-containing protein	No				T	Cellular processes and signaling	Signal Transduction	PucR C-terminal helix-turn-helix domain
KSF55_00340	chromosome	79041	80057	-	protein-coding	choloylglycine hydrolase family protein	No	Molecular function category	GO:0045302	choloylglycine hydrolase activity	M	Cellular processes and signaling	Cell wall/membrane/envelop biogenesis	Linear amide C-N hydrolase, choloylglycine hydrolase family protein	K24041	ko:K24041 yxeI; penicillin V amidase [EC:3.5.1.11]
KSF55_00345	chromosome	81592	82935	+	protein-coding	threonine/serine exporter family protein	No	Cellular component category	GO:0016021	integral component of membrane	S	Poorly characterized functions	Function Unknown	Putative threonine/serine exporter
KSF55_00350	chromosome	83138	83884	+	protein-coding	tyrosine-protein phosphatase	No	Molecular function category	GO:0004725	protein tyrosine phosphatase activity	T	Cellular processes and signaling	Signal Transduction	Tyrosine phosphatase family	K01104	ko:K01104 E3.1.3.48; protein-tyrosine phosphatase [EC:3.1.3.48]
KSF55_00355	chromosome	83984	85408	-	protein-coding	4-hydroxyphenylacetate 3-hydroxylase	No	Molecular function category	GO:0016627	oxidoreductase activity, acting on the CH-CH group of donors	Q	Metabolism	Secondary metabolites biosynthess, transport and catabolism	4-hydroxyphenylacetate	K00483	ko:K00483 hpaB; 4-hydroxyphenylacetate 3-monooxygenase [EC:1.14.14.9]
KSF55_00360	chromosome	85486	85935	-	protein-coding	ASCH domain-containing protein	No	Molecular function category	GO:0030272	5-formyltetrahydrofolate cyclo-ligase activity	S	Poorly characterized functions	Function Unknown	ASCH
KSF55_00365	chromosome	86081	86746	+	protein-coding	type 1 glutamine amidotransferase	No	Biological process category	GO:0006541	glutamine metabolic process	F	Metabolism	Nucleotide metabolism and transport	glutamine amidotransferase
KSF55_00370	chromosome	87041	89032	+	protein-coding	GTP-binding protein	No	Biological process category	GO:0046677	response to antibiotic	J	Information storage and processing	Translation	elongation factor G	K18220	ko:K18220 tetM, tetO; ribosomal protection tetracycline resistance protein
KSF55_00375	chromosome	89199	90083	+	protein-coding	DMT family transporter	No	Cellular component category	GO:0016021	integral component of membrane	G	Metabolism	Carbohydrate metabolism and transport	EamA-like transporter family
KSF55_00380	chromosome	90131	91501	+	protein-coding	thymidylate kinase	No	Molecular function category	GO:0004798	thymidylate kinase activity	F	Metabolism	Nucleotide metabolism and transport	Thymidylate kinase	K00943	ko:K00943 tmk, DTYMK; dTMP kinase [EC:2.7.4.9]
KSF55_00385	chromosome	91906	92076	-	protein-coding	hypothetical protein	No
KSF55_00390	chromosome	92903	94102	+	protein-coding	GHKL domain-containing protein	No	Molecular function category	GO:0016301	kinase activity	T	Cellular processes and signaling	Signal Transduction	GHKL domain	K07706	ko:K07706 agrC, blpH, fsrC; two-component system, LytTR family, sensor histidine kinase AgrC [EC:2.7.13.3]
KSF55_00395	chromosome	94107	94856	+	protein-coding	response regulator transcription factor	No	Biological process category	GO:0000160	phosphorelay signal transduction system	T	Cellular processes and signaling	Signal Transduction	LytTr DNA-binding domain	K07707	ko:K07707 agrA, blpR, fsrA; two-component system, LytTR family, response regulator AgrA
KSF55_00400	chromosome	95264	96070	-	protein-coding	AraC family transcriptional regulator	No	Molecular function category	GO:0043565	sequence-specific DNA binding	K	Information storage and processing	Transcription	helix_turn_helix, arabinose operon control protein
KSF55_00405	chromosome	96280	97947	+	protein-coding	family 43 glycosylhydrolase	No	Molecular function category	GO:0004553	hydrolase activity, hydrolyzing O-glycosyl compounds	G	Metabolism	Carbohydrate metabolism and transport	Belongs to the glycosyl hydrolase 43 family	K01198	ko:K01198 xynB; xylan 1,4-beta-xylosidase [EC:3.2.1.37]
KSF55_00410	chromosome	97962	99059	+	protein-coding	MFS transporter	No	Molecular function category	GO:0022857	transmembrane transporter activity	G	Metabolism	Carbohydrate metabolism and transport	Major Facilitator
KSF55_00415	chromosome	99254	99738	+	protein-coding	GNAT family N-acetyltransferase	No	Molecular function category	GO:0008080	N-acetyltransferase activity	K	Information storage and processing	Transcription	FR47-like protein
KSF55_00420	chromosome	99804	100481	-	protein-coding	type 1 glutamine amidotransferase domain-containing protein	No	Biological process category	GO:0006541	glutamine metabolic process	S	Poorly characterized functions	Function Unknown	DJ-1/PfpI family
KSF55_00425	chromosome	100500	101525	-	protein-coding	NADP-dependent oxidoreductase	No	Molecular function category	GO:0016491	oxidoreductase activity	C	Metabolism	Energy production and conversion	nadph quinone reductase	K00001	ko:K00001 E1.1.1.1, adh; alcohol dehydrogenase [EC:1.1.1.1]
KSF55_00430	chromosome	101703	102029	+	protein-coding	metalloregulator ArsR/SmtB family transcription factor	No	Molecular function category	GO:0003700	DNA-binding transcription factor activity	K	Information storage and processing	Transcription	helix_turn_helix, Arsenical Resistance Operon Repressor
KSF55_00435	chromosome	102130	103458	-	protein-coding	MATE family efflux transporter	No	Molecular function category	GO:0042910	xenobiotic transmembrane transporter activity	V	Cellular processes and signaling	Defense Mechanisms	MATE efflux family protein	K18908	ko:K18908 mepA; multidrug efflux pump
KSF55_00440	chromosome	103716	103871	-	protein-coding	hypothetical protein	No
KSF55_00445	chromosome	104009	104893	+	protein-coding	proline iminopeptidase-family hydrolase	No	Molecular function category	GO:0004177	aminopeptidase activity	E	Metabolism	Amino Acid metabolism and transport	Releases the N-terminal proline from various substrates	K01259	ko:K01259 pip; proline iminopeptidase [EC:3.4.11.5]
KSF55_00450	chromosome	105018	105764	-	protein-coding	peroxide stress protein YaaA	No	Cellular component category	GO:0016021	integral component of membrane	S	Poorly characterized functions	Function Unknown	Belongs to the UPF0246 family	K09861	ko:K09861 K09861; uncharacterized protein
KSF55_00455	chromosome	106168	106443	+	protein-coding	hypothetical protein	No
KSF55_00460	chromosome	106785	107219	+	protein-coding	pyridoxamine 5'-phosphate oxidase	No
KSF55_00465	chromosome	107424	107762	+	protein-coding	helix-turn-helix domain-containing protein	No	Molecular function category	GO:0003677	DNA binding	S	Poorly characterized functions	Function Unknown	sequence-specific DNA binding
KSF55_00470	chromosome	108176	109819	-	protein-coding	peptide ABC transporter substrate-binding protein	No	Cellular component category	GO:0043190	ATP-binding cassette (ABC) transporter complex	E	Metabolism	Amino Acid metabolism and transport	Bacterial extracellular solute-binding proteins, family 5 Middle	K15580	ko:K15580 oppA, mppA; oligopeptide transport system substrate-binding protein
KSF55_00475	chromosome	110433	114089	+	protein-coding	hypothetical protein	No	Molecular function category	GO:0005524	ATP binding
KSF55_00480	chromosome	114082	116208	+	protein-coding	hypothetical protein	No
KSF55_00485	chromosome	116315	117064	+	protein-coding	hypothetical protein	No
KSF55_00490	chromosome	117203	117436	-	protein-coding	hypothetical protein	No
KSF55_00495	chromosome	117455	118186	-	protein-coding	energy-coupling factor ABC transporter ATP-binding protein	No	Molecular function category	GO:0005524	ATP binding	P	Metabolism	Inorganic ion transport and metabolism	ABC transporter	K02006	ko:K02006 cbiO; cobalt/nickel transport system ATP-binding protein
KSF55_00500	chromosome	118188	119009	-	protein-coding	energy-coupling factor transporter transmembrane protein EcfT	No	Cellular component category	GO:0016021	integral component of membrane	P	Metabolism	Inorganic ion transport and metabolism	Cobalt transport protein	K02008	ko:K02008 cbiQ; cobalt/nickel transport system permease protein
KSF55_00505	chromosome	118984	119970	-	protein-coding	cobalt transporter CbiM	No	Biological process category	GO:0000041	transition metal ion transport	P	Metabolism	Inorganic ion transport and metabolism	PDGLE domain	K02007	ko:K02007 cbiM; cobalt/nickel transport system permease protein
KSF55_00510	chromosome	119985	120650	-	protein-coding	Crp/Fnr family transcriptional regulator	No	Molecular function category	GO:0003700	DNA-binding transcription factor activity	K	Information storage and processing	Transcription	Crp-like helix-turn-helix domain
KSF55_00515	chromosome	120901	122175	+	protein-coding	nickel-dependent lactate racemase	No	Molecular function category	GO:0050043	lactate racemase activity	S	Poorly characterized functions	Function Unknown	Domain of unknown function (DUF2088)	K22373	ko:K22373 larA; lactate racemase [EC:5.1.2.1]
KSF55_00520	chromosome	122177	122953	+	protein-coding	nickel pincer cofactor biosynthesis protein LarB	No	Biological process category	GO:0006189	'de novo' IMP biosynthetic process	S	Poorly characterized functions	Function Unknown	AIR carboxylase	K06898	ko:K06898 larB; pyridinium-3,5-biscarboxylic acid mononucleotide synthase [EC:2.5.1.143]
KSF55_00525	chromosome	122969	123865	+	protein-coding	LarC family nickel insertion protein	No	Molecular function category	GO:0016151	nickel cation binding	S	Poorly characterized functions	Function Unknown	Involved in the biosynthesis of a nickel-pincer cofactor ((SCS)Ni(II) pincer complex). Binds Ni(2 ), and functions in nickel delivery to pyridinium-3,5-bisthiocarboxylic acid mononucleotide (P2TMN), to form the mature cofactor. Is thus probably required for the activation of nickel-pincer cofactor- dependent enzymes	K09121	ko:K09121 larC; pyridinium-3,5-bisthiocarboxylic acid mononucleotide nickel chelatase [EC:4.99.1.12]
KSF55_00530	chromosome	123847	124335	+	protein-coding	LarC family nickel insertion protein	No	Cellular component category	GO:0016021	integral component of membrane	S	Poorly characterized functions	Function Unknown	Protein of unknown function DUF111	K09121	ko:K09121 larC; pyridinium-3,5-bisthiocarboxylic acid mononucleotide nickel chelatase [EC:4.99.1.12]
KSF55_00535	chromosome	124340	125056	+	protein-coding	aquaporin family protein	No	Molecular function category	GO:0015267	channel activity	U	Cellular processes and signaling	Intracellular trafficking and secretion	Belongs to the MIP aquaporin (TC 1.A.8) family	K02440	ko:K02440 GLPF; glycerol uptake facilitator protein
KSF55_00540	chromosome	125080	125910	+	protein-coding	ATP-dependent sacrificial sulfur transferase LarE	No	Molecular function category	GO:0016783	sulfurtransferase activity	S	Poorly characterized functions	Function Unknown	NAD synthase	K06864	ko:K06864 larE; pyridinium-3,5-biscarboxylic acid mononucleotide sulfurtransferase [EC:4.4.1.37]
KSF55_00545	chromosome	126201	127172	-	protein-coding	zinc-binding dehydrogenase	No	Molecular function category	GO:0016491	oxidoreductase activity	C	Metabolism	Energy production and conversion	Zinc-binding dehydrogenase
KSF55_00550	chromosome	127518	128309	+	protein-coding	hydroxyethylthiazole kinase	No	Molecular function category	GO:0004417	hydroxyethylthiazole kinase activity	H	Metabolism	Coenzyme metabolism	Catalyzes the phosphorylation of the hydroxyl group of 4-methyl-5-beta-hydroxyethylthiazole (THZ)	K00878	ko:K00878 thiM; hydroxyethylthiazole kinase [EC:2.7.1.50]
KSF55_00555	chromosome	128335	129159	+	protein-coding	bifunctional hydroxymethylpyrimidine kinase/phosphomethylpyrimidine kinase	No	Molecular function category	GO:0008972	phosphomethylpyrimidine kinase activity	H	Metabolism	Coenzyme metabolism	Phosphomethylpyrimidine kinase	K00941	ko:K00941 thiD; hydroxymethylpyrimidine/phosphomethylpyrimidine kinase [EC:2.7.1.49 2.7.4.7]
KSF55_00560	chromosome	129149	129805	+	protein-coding	thiamine phosphate synthase	No	Molecular function category	GO:0004789	thiamine-phosphate diphosphorylase activity	H	Metabolism	Coenzyme metabolism	Condenses 4-methyl-5-(beta-hydroxyethyl)thiazole monophosphate (THZ-P) and 2-methyl-4-amino-5-hydroxymethyl pyrimidine pyrophosphate (HMP-PP) to form thiamine monophosphate (TMP)	K00788	ko:K00788 thiE; thiamine-phosphate pyrophosphorylase [EC:2.5.1.3]
KSF55_00565	chromosome	129802	131001	+	protein-coding	putative hydroxymethylpyrimidine transporter CytX	No	Molecular function category	GO:0015209	cytosine transmembrane transporter activity	U	Cellular processes and signaling	Intracellular trafficking and secretion	Belongs to the purine-cytosine permease (2.A.39) family
KSF55_00570	chromosome	131084	131812	+	protein-coding	gamma-glutamyl-gamma-aminobutyrate hydrolase family protein	No	Molecular function category	GO:0016811	hydrolase activity, acting on carbon-nitrogen (but not peptide) bonds, in linear amides	S	Poorly characterized functions	Function Unknown	peptidase C26	K07010	ko:K07010 K07010; putative glutamine amidotransferase
KSF55_00575	chromosome	131965	133794	+	protein-coding	FAD-dependent oxidoreductase	No	Molecular function category	GO:0010181	FMN binding	C	Metabolism	Energy production and conversion	FMN_bind	K17363	ko:K17363 urdA; urocanate reductase [EC:1.3.99.33]
KSF55_00580	chromosome	134000	134485	+	protein-coding	PTS glucose transporter subunit IIA	No	Biological process category	GO:0009401	phosphoenolpyruvate-dependent sugar phosphotransferase system	G	Metabolism	Carbohydrate metabolism and transport	phosphoenolpyruvate-dependent sugar phosphotransferase system, EIIA 1
KSF55_00585	chromosome	134523	135359	+	protein-coding	PRD domain-containing protein	No	Molecular function category	GO:0003723	RNA binding	K	Information storage and processing	Transcription	CAT RNA binding domain	K03488	ko:K03488 licT, bglG; beta-glucoside operon transcriptional antiterminator
KSF55_00590	chromosome	135376	136215	+	protein-coding	Nif3-like dinuclear metal center hexameric protein	No	Molecular function category	GO:0016787	hydrolase activity	S	Poorly characterized functions	Function Unknown	NIF3 (NGG1p interacting factor 3)
KSF55_00595	chromosome	136338	137765	+	protein-coding	PTS transporter subunit EIIC	No	Molecular function category	GO:0008982	protein-N(PI)-phosphohistidine-sugar phosphotransferase activity	G	Metabolism	Carbohydrate metabolism and transport	phosphotransferase system, EIIB	K02757	ko:K02757 bglF, bglP; beta-glucoside PTS system EIICBA component [EC:2.7.1.-]
KSF55_00600	chromosome	137956	138981	-	protein-coding	zinc-binding alcohol dehydrogenase family protein	No	Molecular function category	GO:0008270	zinc ion binding	C	Metabolism	Energy production and conversion	Belongs to the zinc-containing alcohol dehydrogenase family. Quinone oxidoreductase subfamily	K00001	ko:K00001 E1.1.1.1, adh; alcohol dehydrogenase [EC:1.1.1.1]
KSF55_00605	chromosome	139149	139493	+	protein-coding	helix-turn-helix transcriptional regulator	No	Molecular function category	GO:0016787	hydrolase activity	K	Information storage and processing	Transcription	Transcriptional regulator, HxlR family
KSF55_00610	chromosome	139865	141457	+	protein-coding	HIRAN domain-containing protein	No	Molecular function category	GO:0016818	hydrolase activity, acting on acid anhydrides, in phosphorus-containing anhydrides	L	Information storage and processing	Replication and repair	HIRAN domain
KSF55_00615	chromosome	141817	142281	-	protein-coding	NUDIX hydrolase	No	Molecular function category	GO:0016787	hydrolase activity	F	Metabolism	Nucleotide metabolism and transport	NUDIX domain	K03574	ko:K03574 mutT, NUDT15, MTH2; 8-oxo-dGTP diphosphatase [EC:3.6.1.55]
KSF55_00620	chromosome	142519	143883	+	protein-coding	amino acid permease	No	Biological process category	GO:0006865	amino acid transport	E	Metabolism	Amino Acid metabolism and transport	Amino acid permease	K03293	ko:K03293 TC.AAT; amino acid transporter, AAT family
KSF55_00625	chromosome	144125	144835	+	protein-coding	hypothetical protein	No
KSF55_00630	chromosome	144860	145642	+	protein-coding	alpha/beta hydrolase	No	Molecular function category	GO:0004177	aminopeptidase activity	I	Metabolism	Lipid metabolism	Alpha/beta hydrolase family	K00433	ko:K00433 cpo; non-heme chloroperoxidase [EC:1.11.1.10]
KSF55_00635	chromosome	145885	149961	+	protein-coding	type II CRISPR RNA-guided endonuclease Cas9	No	Biological process category	GO:0043571	maintenance of CRISPR repeat elements	L	Information storage and processing	Replication and repair	CRISPR (clustered regularly interspaced short palindromic repeat) is an adaptive immune system that provides protection against mobile genetic elements (viruses, transposable elements and conjugative plasmids). CRISPR clusters contain spacers, sequences complementary to antecedent mobile elements, and target invading nucleic acids. CRISPR clusters are transcribed and processed into CRISPR RNA (cr…	K09952	ko:K09952 csn1, cas9; CRISPR-associated endonuclease Csn1 [EC:3.1.-.-]
KSF55_00640	chromosome	150155	151060	+	protein-coding	type II CRISPR-associated endonuclease Cas1	No	Biological process category	GO:0043571	maintenance of CRISPR repeat elements	L	Information storage and processing	Replication and repair	CRISPR (clustered regularly interspaced short palindromic repeat), is an adaptive immune system that provides protection against mobile genetic elements (viruses, transposable elements and conjugative plasmids). CRISPR clusters contain spacers, sequences complementary to antecedent mobile elements, and target invading nucleic acids. CRISPR clusters are transcribed and processed into CRISPR RNA (c…	K15342	ko:K15342 cas1; CRISP-associated protein Cas1
KSF55_00645	chromosome	151038	151343	+	protein-coding	CRISPR-associated endonuclease Cas2	No	Biological process category	GO:0043571	maintenance of CRISPR repeat elements	L	Information storage and processing	Replication and repair	CRISPR (clustered regularly interspaced short palindromic repeat), is an adaptive immune system that provides protection against mobile genetic elements (viruses, transposable elements and conjugative plasmids). CRISPR clusters contain sequences complementary to antecedent mobile elements and target invading nucleic acids. CRISPR clusters are transcribed and processed into CRISPR RNA (crRNA). Fun…	K09951	ko:K09951 cas2; CRISPR-associated protein Cas2
KSF55_00650	chromosome	151340	152017	+	protein-coding	type II-A CRISPR-associated protein Csn2	No				S	Poorly characterized functions	Function Unknown	CRISPR-associated protein (Cas_Csn2)
KSF55_00655	chromosome	153705	153947	+	protein-coding	AbrB family transcriptional regulator	No				T	Cellular processes and signaling	Signal Transduction	PFAM SpoVT AbrB
KSF55_00660	chromosome	154100	156844	-	protein-coding	cation-transporting P-type ATPase	No	Molecular function category	GO:0140603	ATP hydrolysis activity	P	Metabolism	Inorganic ion transport and metabolism	P-type ATPase	K01537	ko:K01537 ATP2C; P-type Ca2+ transporter type 2C [EC:7.2.2.10]
KSF55_00665	chromosome	157295	157489	-	protein-coding	PspC domain-containing protein	No	Cellular component category	GO:0005886	plasma membrane	T	Cellular processes and signaling	Signal Transduction	PspC domain	K03973	ko:K03973 pspC; phage shock protein C
KSF55_00670	chromosome	157554	158156	-	protein-coding	NAD(P)H-dependent oxidoreductase	No	Molecular function category	GO:0016491	oxidoreductase activity	S	Poorly characterized functions	Function Unknown	NADPH-dependent FMN reductase	K03206	ko:K03206 azr; azobenzene reductase [EC:1.7.1.6]
KSF55_00675	chromosome	158264	158737	+	protein-coding	MarR family transcriptional regulator	No	Molecular function category	GO:0003700	DNA-binding transcription factor activity	K	Information storage and processing	Transcription	Transcriptional regulator
KSF55_00680	chromosome	158915	159337	+	protein-coding	Hsp20/alpha crystallin family protein	No	Biological process category	GO:0009408	response to heat	O	Cellular processes and signaling	Post-translational modification, protein turnover, chaperone functions	Belongs to the small heat shock protein (HSP20) family	K13993	ko:K13993 HSP20; HSP20 family protein
KSF55_00685	chromosome	159665	160897	+	protein-coding	MFS transporter	No	Molecular function category	GO:0022857	transmembrane transporter activity	G	Metabolism	Carbohydrate metabolism and transport	Transporter, major facilitator family protein	K08161	ko:K08161 mdtG; MFS transporter, DHA1 family, multidrug resistance protein
KSF55_00690	chromosome	161133	161432	+	protein-coding	metalloregulator ArsR/SmtB family transcription factor	No	Molecular function category	GO:0003700	DNA-binding transcription factor activity	K	Information storage and processing	Transcription	helix_turn_helix, Arsenical Resistance Operon Repressor
KSF55_00695	chromosome	161492	162682	+	protein-coding	MFS transporter	No	Molecular function category	GO:0022857	transmembrane transporter activity	P	Metabolism	Inorganic ion transport and metabolism	Transporter, major facilitator family protein	K03449	ko:K03449 MFS.CP; MFS transporter, CP family, cyanate transporter
KSF55_00700	chromosome	162723	162863	+	protein-coding	hypothetical protein	No
KSF55_00705	chromosome	163019	163867	+	protein-coding	aldo/keto reductase	No	Molecular function category	GO:0047834	D-threo-aldose 1-dehydrogenase activity	S	Poorly characterized functions	Function Unknown	reductase
KSF55_00710	chromosome	163952	164824	+	protein-coding	aldo/keto reductase	No	Molecular function category	GO:0047834	D-threo-aldose 1-dehydrogenase activity	C	Metabolism	Energy production and conversion	Aldo keto reductase	K05275	ko:K05275 E1.1.1.65; pyridoxine 4-dehydrogenase [EC:1.1.1.65]
KSF55_00715	chromosome	164966	165421	+	protein-coding	nucleoside 2-deoxyribosyltransferase	No	Molecular function category	GO:0016740	transferase activity	F	Metabolism	Nucleotide metabolism and transport	Nucleoside 2-deoxyribosyltransferase like
KSF55_00720	chromosome	165730	166866	-	protein-coding	glycerol dehydrogenase	No	Molecular function category	GO:0016614	oxidoreductase activity, acting on CH-OH group of donors	C	Metabolism	Energy production and conversion	dehydrogenase	K00005	ko:K00005 gldA; glycerol dehydrogenase [EC:1.1.1.6]
KSF55_00725	chromosome	167401	169095	+	protein-coding	oleate hydratase	No	Molecular function category	GO:0050151	oleate hydratase activity	S	Poorly characterized functions	Function Unknown	Myosin-crossreactive antigen	K10254	ko:K10254 ohyA, sph; oleate hydratase [EC:4.2.1.53]
KSF55_00730	chromosome	169269	170162	-	protein-coding	hypothetical protein	No
KSF55_00735	chromosome	170452	171969	+	protein-coding	hypothetical protein	No
KSF55_00740	chromosome	172345	173454	-	protein-coding	NADH-dependent flavin oxidoreductase	No	Molecular function category	GO:0010181	FMN binding	C	Metabolism	Energy production and conversion	Oxidoreductase
KSF55_00745	chromosome	173712	174521	-	protein-coding	ImmA/IrrE family metallo-endopeptidase	No				E	Metabolism	Amino Acid metabolism and transport	IrrE N-terminal-like domain
KSF55_00750	chromosome	174511	174849	-	protein-coding	helix-turn-helix transcriptional regulator	No	Molecular function category	GO:0003677	DNA binding	S	Poorly characterized functions	Function Unknown	sequence-specific DNA binding
KSF55_00755	chromosome	175074	175412	-	protein-coding	helix-turn-helix transcriptional regulator	No	Molecular function category	GO:0003677	DNA binding	K	Information storage and processing	Transcription	HxlR-like helix-turn-helix
KSF55_00760	chromosome	175650	176813	+	protein-coding	MFS transporter	No	Molecular function category	GO:0022857	transmembrane transporter activity	G	Metabolism	Carbohydrate metabolism and transport	transporter	K08221	ko:K08221 yitG, ymfD, yfmO; MFS transporter, ACDE family, multidrug resistance protein
KSF55_00765	chromosome	176960	177799	-	protein-coding	energy-coupling factor transporter transmembrane protein EcfT	No	Cellular component category	GO:0016021	integral component of membrane	P	Metabolism	Inorganic ion transport and metabolism	cobalt transport	K16785	ko:K16785 ecfT; energy-coupling factor transport system permease protein
KSF55_00770	chromosome	177801	179501	-	protein-coding	ABC transporter ATP-binding protein	No	Molecular function category	GO:0005524	ATP binding	P	Metabolism	Inorganic ion transport and metabolism	ABC transporter, ATP-binding protein	K01552	ko:K01552 ecfA; energy-coupling factor transport system ATP-binding protein [EC:7.-.-.-]
KSF55_00775	chromosome	179506	180066	-	protein-coding	ECF-type riboflavin transporter substrate-binding protein	No	Cellular component category	GO:0005886	plasma membrane	S	Poorly characterized functions	Function Unknown	UPF0397 protein	K16924	ko:K16924 mtsT; energy-coupling factor transport system substrate-specific component
KSF55_00780	chromosome	180672	181388	+	protein-coding	GntR family transcriptional regulator	No	Molecular function category	GO:0003700	DNA-binding transcription factor activity	K	Information storage and processing	Transcription	UbiC transcription regulator-associated domain protein	K03492	ko:K03492 gmuR; GntR family transcriptional regulator, regulator of glucomannan utilization
KSF55_00785	chromosome	181533	181862	+	protein-coding	helix-turn-helix transcriptional regulator	No				K	Information storage and processing	Transcription	Transcriptional regulator PadR-like family
KSF55_00790	chromosome	181901	182689	+	protein-coding	hypothetical protein	No	Cellular component category	GO:0016021	integral component of membrane
KSF55_00795	chromosome	182709	183521	+	protein-coding	hypothetical protein	No	Cellular component category	GO:0016021	integral component of membrane
KSF55_00800	chromosome	183995	184486	+	protein-coding	alcohol dehydrogenase	No	Molecular function category	GO:0003677	DNA binding
KSF55_00805	chromosome	185012	185929	+	protein-coding	ABC transporter ATP-binding protein	No	Molecular function category	GO:0005524	ATP binding	V	Cellular processes and signaling	Defense Mechanisms	ABC transporter	K25150	ko:K25150 narA; polyether ionophore transport system ATP-binding protein
KSF55_00810	chromosome	185935	187551	+	protein-coding	ABC transporter permease	No	Cellular component category	GO:0016021	integral component of membrane	M	Cellular processes and signaling	Cell wall/membrane/envelop biogenesis	Exporter of polyketide antibiotics	K25149	ko:K25149 narB; polyether ionophore transport system permease protein
KSF55_00815	chromosome	187645	188289	+	protein-coding	TetR/AcrR family transcriptional regulator	No	Molecular function category	GO:0003677	DNA binding	K	Information storage and processing	Transcription	Transcriptional regulator	K09017	ko:K09017 rutR; TetR/AcrR family transcriptional regulator
KSF55_00820	chromosome	188559	190100	+	protein-coding	FAD-binding protein	No	Molecular function category	GO:0016627	oxidoreductase activity, acting on the CH-CH group of donors	C	Metabolism	Energy production and conversion	Electron transfer flavoprotein FAD-binding domain	K03522	ko:K03522 fixB, etfA; electron transfer flavoprotein alpha subunit
KSF55_00825	chromosome	190346	190864	-	protein-coding	folate family ECF transporter S component	No	Molecular function category	GO:0022857	transmembrane transporter activity	T	Cellular processes and signaling	Signal Transduction	ECF transporter, substrate-specific component
KSF55_00830	chromosome	191098	191616	+	protein-coding	dihydroxyacetone kinase transcriptional activator DhaS	No	Molecular function category	GO:0003677	DNA binding	K	Information storage and processing	Transcription	Bacterial regulatory proteins, tetR family
KSF55_00835	chromosome	191613	192602	-	protein-coding	DhaKLM operon coactivator DhaQ	No	Molecular function category	GO:0004371	glycerone kinase activity	G	Metabolism	Carbohydrate metabolism and transport	Dak1 domain	K05878	ko:K05878 dhaK; phosphoenolpyruvate---glycerone phosphotransferase subunit DhaK [EC:2.7.1.121]
KSF55_00840	chromosome	192761	193759	+	protein-coding	dihydroxyacetone kinase subunit DhaK	No	Molecular function category	GO:0004371	glycerone kinase activity	G	Metabolism	Carbohydrate metabolism and transport	Dak1 domain	K05878	ko:K05878 dhaK; phosphoenolpyruvate---glycerone phosphotransferase subunit DhaK [EC:2.7.1.121]
KSF55_00845	chromosome	193775	194356	+	protein-coding	dihydroxyacetone kinase subunit L	No	Molecular function category	GO:0004371	glycerone kinase activity	S	Poorly characterized functions	Function Unknown	Dak2	K05879	ko:K05879 dhaL; phosphoenolpyruvate---glycerone phosphotransferase subunit DhaL [EC:2.7.1.121]
KSF55_00850	chromosome	194353	194721	+	protein-coding	PTS-dependent dihydroxyacetone kinase phosphotransferase subunit DhaM	No	Molecular function category	GO:0047324	phosphoenolpyruvate-glycerone phosphotransferase activity	S	Poorly characterized functions	Function Unknown	PTS system fructose IIA component	K05881	ko:K05881 dhaM; phosphoenolpyruvate---glycerone phosphotransferase subunit DhaM [EC:2.7.1.121]
KSF55_00855	chromosome	194924	195943	+	protein-coding	LacI family DNA-binding transcriptional regulator	No	Biological process category	GO:0006355	regulation of transcription, DNA-templated	K	Information storage and processing	Transcription	Transcriptional regulator, LacI family	K02529	ko:K02529 lacI, galR; LacI family transcriptional regulator
KSF55_00860	chromosome	195981	196937	+	protein-coding	LacI family transcriptional regulator	No	Biological process category	GO:0006355	regulation of transcription, DNA-templated	K	Information storage and processing	Transcription	helix_turn _helix lactose operon repressor
KSF55_00865	chromosome	196954	198642	+	protein-coding	alpha-glucosidase	No	Biological process category	GO:0005975	carbohydrate metabolic process	G	Metabolism	Carbohydrate metabolism and transport	Alpha amylase, catalytic domain	K01187	ko:K01187 malZ; alpha-glucosidase [EC:3.2.1.20]
KSF55_00870	chromosome	198882	200138	+	protein-coding	extracellular solute-binding protein	No	Molecular function category	GO:0015144	carbohydrate transmembrane transporter activity	G	Metabolism	Carbohydrate metabolism and transport	Bacterial extracellular solute-binding protein	K15770	ko:K15770 cycB, ganO, mdxE; arabinogalactan oligomer / maltooligosaccharide transport system substrate-binding protein
KSF55_00875	chromosome	200248	201537	+	protein-coding	sugar ABC transporter permease	No	Biological process category	GO:0055085	transmembrane transport	P	Metabolism	Inorganic ion transport and metabolism	Binding-protein-dependent transport system inner membrane component	K15771	ko:K15771 ganP, mdxF; arabinogalactan oligomer / maltooligosaccharide transport system permease protein
KSF55_00880	chromosome	201560	202426	+	protein-coding	sugar ABC transporter permease	No	Biological process category	GO:0055085	transmembrane transport	P	Metabolism	Inorganic ion transport and metabolism	ABC transporter permease	K15772	ko:K15772 ganQ, mdxG; arabinogalactan oligomer / maltooligosaccharide transport system permease protein
KSF55_00885	chromosome	202454	203284	+	protein-coding	sugar ABC transporter	No	Cellular component category	GO:0016021	integral component of membrane	S	Poorly characterized functions	Function Unknown	maltodextrose utilization protein MalA
KSF55_00890	chromosome	203318	204640	+	protein-coding	alpha-amylase	No	Biological process category	GO:0005975	carbohydrate metabolic process	G	Metabolism	Carbohydrate metabolism and transport	Glycogen debranching enzyme, glucanotransferase domain	K01176	ko:K01176 AMY, amyA, malS; alpha-amylase [EC:3.2.1.1]
KSF55_00895	chromosome	204742	205848	+	protein-coding	ABC transporter ATP-binding protein	No	Biological process category	GO:0008643	carbohydrate transport	P	Metabolism	Inorganic ion transport and metabolism	Belongs to the ABC transporter superfamily	K10112	ko:K10112 msmX, msmK, malK, sugC, ggtA, msiK; multiple sugar transport system ATP-binding protein [EC:7.5.2.-]
KSF55_00900	chromosome	205875	208145	+	protein-coding	glycoside hydrolase family 65 protein	No	Molecular function category	GO:0030246	carbohydrate binding	G	Metabolism	Carbohydrate metabolism and transport	hydrolase, family 65, central catalytic	K00691	ko:K00691 mapA; maltose phosphorylase [EC:2.4.1.8]
KSF55_00905	chromosome	208660	211506	-	protein-coding	discoidin domain-containing protein	No	Molecular function category	GO:0033925	mannosyl-glycoprotein endo-beta-N-acetylglucosaminidase activity	G	Metabolism	Carbohydrate metabolism and transport	Glycosyl hydrolase family 85	K01227	ko:K01227 ENGASE; mannosyl-glycoprotein endo-beta-N-acetylglucosaminidase [EC:3.2.1.96]
KSF55_00910	chromosome	211955	212275	+	protein-coding	SWEET family sugar transporter	No	Cellular component category	GO:0016021	integral component of membrane	S	Poorly characterized functions	Function Unknown	Sugar efflux transporter for intercellular exchange
KSF55_00915	chromosome	212590	212829	+	protein-coding	antitoxin	No
KSF55_00920	chromosome	213029	213895	-	protein-coding	ROK family protein	No	Molecular function category	GO:0008865	fructokinase activity	G	Metabolism	Carbohydrate metabolism and transport	ROK family	K00847	ko:K00847 E2.7.1.4, scrK; fructokinase [EC:2.7.1.4]
KSF55_00925	chromosome	214029	215984	-	protein-coding	sucrose-specific PTS transporter subunit IIBC	No	Molecular function category	GO:0008982	protein-N(PI)-phosphohistidine-sugar phosphotransferase activity	G	Metabolism	Carbohydrate metabolism and transport	phosphotransferase system	K02810	ko:K02810 scrA, sacP, sacX, ptsS; sucrose PTS system EIIBCA or EIIBC component [EC:2.7.1.211]
KSF55_00930	chromosome	216232	217743	+	protein-coding	sucrose-6-phosphate hydrolase	No	Molecular function category	GO:0004564	beta-fructofuranosidase activity	G	Metabolism	Carbohydrate metabolism and transport	invertase	K01193	ko:K01193 INV, sacA; beta-fructofuranosidase [EC:3.2.1.26]
KSF55_00935	chromosome	217724	218704	+	protein-coding	LacI family DNA-binding transcriptional regulator	No	Biological process category	GO:0006355	regulation of transcription, DNA-templated	K	Information storage and processing	Transcription	helix_turn _helix lactose operon repressor	K03484	ko:K03484 scrR; LacI family transcriptional regulator, sucrose operon repressor
KSF55_00940	chromosome	218724	220400	+	protein-coding	alpha-glucosidase	No	Biological process category	GO:0005975	carbohydrate metabolic process	G	Metabolism	Carbohydrate metabolism and transport	Alpha amylase, catalytic domain protein	K01182	ko:K01182 IMA, malL; oligo-1,6-glucosidase [EC:3.2.1.10]
KSF55_00945	chromosome	221002	221916	-	protein-coding	NADP-dependent oxidoreductase	No	Molecular function category	GO:0016491	oxidoreductase activity	C	Metabolism	Energy production and conversion	nadph quinone reductase
KSF55_00950	chromosome	222112	223512	-	protein-coding	Na+/H+ antiporter NhaC	No	Molecular function category	GO:0015297	antiporter activity	C	Metabolism	Energy production and conversion	Na H antiporter NhaC	K03315	ko:K03315 nhaC; Na+:H+ antiporter, NhaC family
KSF55_00955	chromosome	224061	225734	+	protein-coding	alpha-glucosidase	No	Biological process category	GO:0005975	carbohydrate metabolic process	G	Metabolism	Carbohydrate metabolism and transport	Alpha amylase, catalytic domain protein	K01182	ko:K01182 IMA, malL; oligo-1,6-glucosidase [EC:3.2.1.10]
KSF55_00960	chromosome	225892	226792	-	protein-coding	LysR family transcriptional regulator	No				K	Information storage and processing	Transcription	LysR substrate binding domain
KSF55_00965	chromosome	227968	228810	-	protein-coding	helix-turn-helix domain-containing protein	No	Molecular function category	GO:0003677	DNA binding	K	Information storage and processing	Transcription	Helix-turn-helix	K20480	ko:K20480 nprR, nprA; HTH-type transcriptional regulator, quorum sensing regulator NprR
KSF55_00970	chromosome	229163	230824	-	protein-coding	peptide ABC transporter substrate-binding protein	No	Biological process category	GO:0015833	peptide transport	E	Metabolism	Amino Acid metabolism and transport	ABC transporter, substratebinding protein	K15580	ko:K15580 oppA, mppA; oligopeptide transport system substrate-binding protein
KSF55_00975	chromosome	231141	232802	-	protein-coding	peptide ABC transporter substrate-binding protein	No	Biological process category	GO:0015833	peptide transport	E	Metabolism	Amino Acid metabolism and transport	ABC transporter, substratebinding protein	K15580	ko:K15580 oppA, mppA; oligopeptide transport system substrate-binding protein
KSF55_00980	chromosome	233165	234334	-	protein-coding	phosphoglycerate dehydrogenase	No	Molecular function category	GO:0004617	phosphoglycerate dehydrogenase activity	E	Metabolism	Amino Acid metabolism and transport	Belongs to the D-isomer specific 2-hydroxyacid dehydrogenase family	K00058	ko:K00058 serA, PHGDH; D-3-phosphoglycerate dehydrogenase / 2-oxoglutarate reductase [EC:1.1.1.95 1.1.1.399]
KSF55_00985	chromosome	234365	235441	-	protein-coding	3-phosphoserine/phosphohydroxythreonine transaminase	No	Molecular function category	GO:0004648	O-phospho-L-serine:2-oxoglutarate aminotransferase activity	E	Metabolism	Amino Acid metabolism and transport	Catalyzes the reversible conversion of 3- phosphohydroxypyruvate to phosphoserine and of 3-hydroxy-2-oxo-4- phosphonooxybutanoate to phosphohydroxythreonine	K00831	ko:K00831 serC, PSAT1; phosphoserine aminotransferase [EC:2.6.1.52]
KSF55_00990	chromosome	235958	236581	+	protein-coding	histidine phosphatase family protein	No	Molecular function category	GO:0004647	phosphoserine phosphatase activity	G	Metabolism	Carbohydrate metabolism and transport	phosphoglycerate mutase
KSF55_00995	chromosome	238037	239860	+	protein-coding	ABC transporter ATP-binding protein/permease	No	Molecular function category	GO:0005524	ATP binding	V	Cellular processes and signaling	Defense Mechanisms	ATPases associated with a variety of cellular activities	K06147	ko:K06147 ABCB-BAC; ATP-binding cassette, subfamily B, bacterial
KSF55_01000	chromosome	239847	241706	+	protein-coding	ABC transporter ATP-binding protein/permease	No	Molecular function category	GO:0140359	ABC-type transporter activity	V	Cellular processes and signaling	Defense Mechanisms	ABC transporter	K06147	ko:K06147 ABCB-BAC; ATP-binding cassette, subfamily B, bacterial
KSF55_01005	chromosome	241976	242965	+	protein-coding	aldo/keto reductase	No	Molecular function category	GO:0047834	D-threo-aldose 1-dehydrogenase activity	C	Metabolism	Energy production and conversion	Aldo keto reductase family protein	K19265	ko:K19265 gpr; L-glyceraldehyde 3-phosphate reductase [EC:1.1.1.-]
KSF55_01010	chromosome	243439	243660	+	protein-coding	hypothetical protein	No
KSF55_01015	chromosome	243663	244013	-	protein-coding	DUF1801 domain-containing protein	No	Molecular function category	GO:0042781	3'-tRNA processing endoribonuclease activity	S	Poorly characterized functions	Function Unknown	Domain of unknown function (DU1801)
KSF55_01020	chromosome	244000	244881	-	protein-coding	NFACT family protein	No				K	Information storage and processing	Transcription	Domain of unknown function (DUF814)
KSF55_01025	chromosome	245077	246264	+	protein-coding	acetate kinase	No	Molecular function category	GO:0008776	acetate kinase activity	F	Metabolism	Nucleotide metabolism and transport	Catalyzes the formation of acetyl phosphate from acetate and ATP. Can also catalyze the reverse reaction	K00925	ko:K00925 ackA; acetate kinase [EC:2.7.2.1]
KSF55_01030	chromosome	246382	246573	+	protein-coding	small multidrug resistance protein	No	Cellular component category	GO:0016021	integral component of membrane
KSF55_01035	chromosome	247604	247957	-	protein-coding	CrcB family protein	No	Molecular function category	GO:0015103	inorganic anion transmembrane transporter activity	U	Cellular processes and signaling	Intracellular trafficking and secretion	Important for reducing fluoride concentration in the cell, thus reducing its toxicity	K06199	ko:K06199 crcB, FEX; fluoride exporter
KSF55_01040	chromosome	247957	248340	-	protein-coding	CrcB family protein	No	Molecular function category	GO:0015103	inorganic anion transmembrane transporter activity	D	Cellular processes and signaling	Cell cycle control and mitosis	Important for reducing fluoride concentration in the cell, thus reducing its toxicity	K06199	ko:K06199 crcB, FEX; fluoride exporter
KSF55_01045	chromosome	248670	250189	+	protein-coding	ATP-binding cassette domain-containing protein	No				S	Poorly characterized functions	Function Unknown	ATPases associated with a variety of cellular activities	K18231	ko:K18231 msr, vmlR; macrolide transport system ATP-binding/permease protein
KSF55_01050	chromosome	250243	250902	-	protein-coding	energy-coupling factor transporter transmembrane protein EcfT	No	Cellular component category	GO:0016021	integral component of membrane	P	Metabolism	Inorganic ion transport and metabolism	cobalt transport	K16785	ko:K16785 ecfT; energy-coupling factor transport system permease protein
KSF55_01055	chromosome	250899	252305	-	protein-coding	energy-coupling factor ABC transporter ATP-binding protein	No	Molecular function category	GO:0005524	ATP binding	P	Metabolism	Inorganic ion transport and metabolism	ABC transporter	K01552	ko:K01552 ecfA; energy-coupling factor transport system ATP-binding protein [EC:7.-.-.-]
KSF55_01060	chromosome	252335	252904	-	protein-coding	ECF transporter S component	No	Cellular component category	GO:0016021	integral component of membrane	S	Poorly characterized functions	Function Unknown	ABC transporter permease	K16925	ko:K16925 ykoE; energy-coupling factor transport system permease protein
KSF55_01065	chromosome	253244	253729	+	protein-coding	glutathione peroxidase	No	Molecular function category	GO:0004602	glutathione peroxidase activity	O	Cellular processes and signaling	Post-translational modification, protein turnover, chaperone functions	Belongs to the glutathione peroxidase family	K00432	ko:K00432 gpx, btuE, bsaA; glutathione peroxidase [EC:1.11.1.9]
KSF55_01070	chromosome	253773	254603	+	protein-coding	aldo/keto reductase	No	Molecular function category	GO:0047834	D-threo-aldose 1-dehydrogenase activity	S	Poorly characterized functions	Function Unknown	reductase
KSF55_01085	chromosome	256734	257153	-	protein-coding	hypothetical protein	No	Cellular component category	GO:0016021	integral component of membrane
KSF55_01090	chromosome	257166	257396	-	protein-coding	helix-turn-helix transcriptional regulator	No	Molecular function category	GO:0003677	DNA binding	K	Information storage and processing	Transcription	Helix-turn-helix XRE-family like proteins	K07729	ko:K07729 K07729; putative transcriptional regulator
KSF55_01100	chromosome	258691	259674	-	protein-coding	peptidase S41	No	Molecular function category	GO:0008236	serine-type peptidase activity	M	Cellular processes and signaling	Cell wall/membrane/envelop biogenesis	Peptidase family S41
KSF55_01105	chromosome	259839	260057	-	protein-coding	hypothetical protein	No
KSF55_01110	chromosome	260375	260974	-	protein-coding	TetR/AcrR family transcriptional regulator	No	Molecular function category	GO:0003677	DNA binding	K	Information storage and processing	Transcription	Bacterial regulatory proteins, tetR family
KSF55_01115	chromosome	261202	261468	+	protein-coding	hypothetical protein	No	Cellular component category	GO:0016021	integral component of membrane
KSF55_01120	chromosome	261506	261967	+	protein-coding	VOC family protein	No	Molecular function category	GO:0051213	dioxygenase activity	E	Metabolism	Amino Acid metabolism and transport	lactoylglutathione lyase activity	K08234	ko:K08234 yaeR; glyoxylase I family protein
KSF55_01125	chromosome	262576	263787	-	protein-coding	MFS transporter	No	Molecular function category	GO:0022857	transmembrane transporter activity	P	Metabolism	Inorganic ion transport and metabolism	Major Facilitator Superfamily
KSF55_01130	chromosome	263833	265338	-	protein-coding	FAD-dependent oxidoreductase	No	Molecular function category	GO:0016491	oxidoreductase activity	C	Metabolism	Energy production and conversion	FAD dependent oxidoreductase	K00244	ko:K00244 frdA; fumarate reductase flavoprotein subunit [EC:1.3.5.4]
KSF55_01135	chromosome	265464	266372	+	protein-coding	AraC family transcriptional regulator	No	Molecular function category	GO:0043565	sequence-specific DNA binding	K	Information storage and processing	Transcription	Helix-turn-helix domain
KSF55_01140	chromosome	266514	267929	-	protein-coding	C69 family dipeptidase	No	Molecular function category	GO:0070004	cysteine-type exopeptidase activity	E	Metabolism	Amino Acid metabolism and transport	Dipeptidase	K08659	ko:K08659 pepDA, pepDB; dipeptidase [EC:3.4.-.-]
KSF55_01145	chromosome	268293	270134	+	protein-coding	PTS mannitol transporter subunit IICBA	No	Molecular function category	GO:0022872	protein-N(PI)-phosphohistidine-mannitol phosphotransferase system transmembrane transporter activity	G	Metabolism	Carbohydrate metabolism and transport	PTS system, Lactose/Cellobiose specific IIB subunit	K02800	ko:K02800 mtlA, cmtA; mannitol PTS system EIICBA or EIICB component [EC:2.7.1.197]
KSF55_01150	chromosome	270172	272247	+	protein-coding	helix-turn-helix domain-containing protein	No	Molecular function category	GO:0008982	protein-N(PI)-phosphohistidine-sugar phosphotransferase activity	K	Information storage and processing	Transcription	Mga helix-turn-helix domain	K03483	ko:K03483 mtlR; mannitol operon transcriptional antiterminator
KSF55_01155	chromosome	272262	272711	+	protein-coding	PTS sugar transporter subunit IIA	No	Molecular function category	GO:0103111	D-glucosamine PTS permease activity	G	Metabolism	Carbohydrate metabolism and transport	catalyzes the phosphorylation of incoming sugar substrates concomitant with their translocation across the cell membrane	K02798	ko:K02798 cmtB; mannitol PTS system EIIA component [EC:2.7.1.197]
KSF55_01160	chromosome	272713	273870	+	protein-coding	mannitol-1-phosphate 5-dehydrogenase	No	Molecular function category	GO:0008926	mannitol-1-phosphate 5-dehydrogenase activity	C	Metabolism	Energy production and conversion	mannitol-1-phosphate 5-dehydrogenase activity	K00009	ko:K00009 mtlD; mannitol-1-phosphate 5-dehydrogenase [EC:1.1.1.17]
KSF55_01165	chromosome	274162	274728	-	protein-coding	hypothetical protein	No	Biological process category	GO:0006355	regulation of transcription, DNA-templated
KSF55_01170	chromosome	274909	275241	+	protein-coding	thioredoxin	No	Biological process category	GO:0006662	glycerol ether metabolic process	O	Cellular processes and signaling	Post-translational modification, protein turnover, chaperone functions	Belongs to the thioredoxin family	K03671	ko:K03671 trxA; thioredoxin 1
KSF55_01175	chromosome	275457	275789	-	protein-coding	hypothetical protein	No	Cellular component category	GO:0016021	integral component of membrane
KSF55_01180	chromosome	276266	276790	+	protein-coding	hypothetical protein	No
KSF55_01185	chromosome	277461	277862	-	protein-coding	hypothetical protein	No
KSF55_01190	chromosome	278093	278557	-	protein-coding	nucleoside-diphosphate kinase	No	Molecular function category	GO:0004550	nucleoside diphosphate kinase activity	F	Metabolism	Nucleotide metabolism and transport	Belongs to the NDK family	K00940	ko:K00940 ndk, NME; nucleoside-diphosphate kinase [EC:2.7.4.6]
KSF55_01195	chromosome	278778	280124	+	protein-coding	DUF2252 domain-containing protein	No				S	Poorly characterized functions	Function Unknown	Uncharacterized protein conserved in bacteria (DUF2252)	K13730	ko:K13730 inlA; internalin A
KSF55_01200	chromosome	280340	280888	+	protein-coding	NAD(P)H-dependent oxidoreductase	No	Molecular function category	GO:0016491	oxidoreductase activity	S	Poorly characterized functions	Function Unknown	NADPH-dependent FMN reductase	K19784	ko:K19784 chrR, NQR; chromate reductase, NAD(P)H dehydrogenase (quinone)
KSF55_01205	chromosome	281371	282648	+	protein-coding	PTS transporter subunit EIIC	No	Molecular function category	GO:0008982	protein-N(PI)-phosphohistidine-sugar phosphotransferase activity	G	Metabolism	Carbohydrate metabolism and transport	The phosphoenolpyruvate-dependent sugar phosphotransferase system (PTS), a major carbohydrate active - transport system, catalyzes the phosphorylation of incoming sugar substrates concomitant with their translocation across the cell membrane	K02761	ko:K02761 celB, chbC; cellobiose PTS system EIIC component
KSF55_01210	chromosome	282662	282919	+	protein-coding	hypothetical protein	No	Cellular component category	GO:0016021	integral component of membrane
KSF55_01215	chromosome	282916	284007	+	protein-coding	DUF871 family protein	No	Molecular function category	GO:0003824	catalytic activity	S	Poorly characterized functions	Function Unknown	Bacterial protein of unknown function (DUF871)	K09963	ko:K09963 K09963; uncharacterized protein
KSF55_01220	chromosome	284314	284847	-	protein-coding	serine O-acetyltransferase	No	Molecular function category	GO:0009001	serine O-acetyltransferase activity	E	Metabolism	Amino Acid metabolism and transport	Bacterial transferase hexapeptide (six repeats)	K00640	ko:K00640 cysE; serine O-acetyltransferase [EC:2.3.1.30]
KSF55_01225	chromosome	284852	285997	-	protein-coding	PLP-dependent aspartate aminotransferase family protein	No	Biological process category	GO:0019346	transsulfuration	E	Metabolism	Amino Acid metabolism and transport	cystathionine	K01760	ko:K01760 metC; cysteine-S-conjugate beta-lyase [EC:4.4.1.13]
KSF55_01230	chromosome	286009	286920	-	protein-coding	cysteine synthase family protein	No	Biological process category	GO:0006535	cysteine biosynthetic process from serine	E	Metabolism	Amino Acid metabolism and transport	Belongs to the cysteine synthase cystathionine beta- synthase family	K01738	ko:K01738 cysK; cysteine synthase [EC:2.5.1.47]
KSF55_01235	chromosome	288326	289117	-	protein-coding	type I methionyl aminopeptidase	No	Biological process category	GO:0070084	protein initiator methionine removal	E	Metabolism	Amino Acid metabolism and transport	Methionine Aminopeptidase	K01265	ko:K01265 map; methionyl aminopeptidase [EC:3.4.11.18]
KSF55_01240	chromosome	289479	290267	+	protein-coding	nicotinamide riboside transporter PnuC	No	Molecular function category	GO:0034257	nicotinamide riboside transmembrane transporter activity	H	Metabolism	Coenzyme metabolism	nicotinamide mononucleotide transporter	K03811	ko:K03811 pnuC; nicotinamide mononucleotide transporter
KSF55_01245	chromosome	290570	292360	-	protein-coding	hypothetical protein	No	Cellular component category	GO:0016021	integral component of membrane	S	Poorly characterized functions	Function Unknown	Bacterial membrane protein, YfhO
KSF55_01250	chromosome	292768	293487	+	protein-coding	trehalose operon repressor	No	Molecular function category	GO:0003700	DNA-binding transcription factor activity	K	Information storage and processing	Transcription	UTRA	K03486	ko:K03486 treR2, treR; GntR family transcriptional regulator, trehalose operon transcriptional repressor
KSF55_01255	chromosome	293510	295153	+	protein-coding	alpha,alpha-phosphotrehalase	No	Molecular function category	GO:0008788	alpha,alpha-phosphotrehalase activity	G	Metabolism	Carbohydrate metabolism and transport	Alpha amylase, catalytic domain protein	K01226	ko:K01226 treC; trehalose-6-phosphate hydrolase [EC:3.2.1.93]
KSF55_01260	chromosome	295170	297167	+	protein-coding	glucose PTS transporter subunit IIA	No	Molecular function category	GO:0008982	protein-N(PI)-phosphohistidine-sugar phosphotransferase activity	G	Metabolism	Carbohydrate metabolism and transport	phosphotransferase system	K02757	ko:K02757 bglF, bglP; beta-glucoside PTS system EIICBA component [EC:2.7.1.-]
KSF55_01265	chromosome	297576	299618	+	protein-coding	glucose PTS transporter subunit IIA	No	Molecular function category	GO:0008982	protein-N(PI)-phosphohistidine-sugar phosphotransferase activity	G	Metabolism	Carbohydrate metabolism and transport	phosphotransferase system, EIIB	K02757	ko:K02757 bglF, bglP; beta-glucoside PTS system EIICBA component [EC:2.7.1.-]
KSF55_01270	chromosome	299675	300457	-	protein-coding	hypothetical protein	No
KSF55_01275	chromosome	300753	301163	+	protein-coding	glycerol-3-phosphate cytidylyltransferase	No	Molecular function category	GO:0047348	glycerol-3-phosphate cytidylyltransferase activity	I	Metabolism	Lipid metabolism	Glycerol-3-phosphate cytidylyltransferase	K00980	ko:K00980 tagD; glycerol-3-phosphate cytidylyltransferase [EC:2.7.7.39]
KSF55_01280	chromosome	301179	302396	+	protein-coding	CDP-glycerol glycerophosphotransferase family protein	No	Molecular function category	GO:0047355	CDP-glycerol glycerophosphotransferase activity	M	Cellular processes and signaling	Cell wall/membrane/envelop biogenesis	glycerophosphotransferase	K09809	ko:K09809 tagF; CDP-glycerol glycerophosphotransferase [EC:2.7.8.12]
KSF55_01285	chromosome	302521	307548	+	protein-coding	bifunctional glycosyltransferase family 2 protein/CDP-glycerol:glycerophosphate glycerophosphotransferase	No	Molecular function category	GO:0047355	CDP-glycerol glycerophosphotransferase activity	M	Cellular processes and signaling	Cell wall/membrane/envelop biogenesis	glycerophosphotransferase	K09809	ko:K09809 tagF; CDP-glycerol glycerophosphotransferase [EC:2.7.8.12]
KSF55_01290	chromosome	307882	311160	+	protein-coding	CDP-glycerol glycerophosphotransferase family protein	No	Molecular function category	GO:0047355	CDP-glycerol glycerophosphotransferase activity	M	Cellular processes and signaling	Cell wall/membrane/envelop biogenesis	CDP-Glycerol:Poly(glycerophosphate) glycerophosphotransferase	K09809	ko:K09809 tagF; CDP-glycerol glycerophosphotransferase [EC:2.7.8.12]
KSF55_01295	chromosome	311347	312285	-	protein-coding	L,D-transpeptidase family protein	No	Molecular function category	GO:0016740	transferase activity	S	Poorly characterized functions	Function Unknown	L,D-transpeptidase catalytic domain
KSF55_01300	chromosome	312564	313127	+	protein-coding	UbiX family flavin prenyltransferase	No	Molecular function category	GO:0106141	flavin prenyltransferase activity	H	Metabolism	Coenzyme metabolism	Flavin prenyltransferase that catalyzes the synthesis of the prenylated FMN cofactor (prenyl-FMN) for 4-hydroxy-3- polyprenylbenzoic acid decarboxylase UbiD. The prenyltransferase is metal-independent and links a dimethylallyl moiety from dimethylallyl monophosphate (DMAP) to the flavin N5 and C6 atoms of FMN	K22959	ko:K22959 lpdB; gallate decarboxylase subunit B
KSF55_01305	chromosome	313130	313540	+	protein-coding	amino acid decarboxylase	No	Molecular function category	GO:0016829	lyase activity					K22960	ko:K22960 lpdD; gallate decarboxylase subunit D
KSF55_01310	chromosome	313735	314043	+	protein-coding	hypothetical protein	No	Cellular component category	GO:0016021	integral component of membrane
KSF55_01315	chromosome	314232	314672	-	protein-coding	Rrf2 family transcriptional regulator	No				K	Information storage and processing	Transcription	Transcriptional regulator
KSF55_01320	chromosome	314857	315546	+	protein-coding	TetR/AcrR family transcriptional regulator	No	Molecular function category	GO:0003677	DNA binding	K	Information storage and processing	Transcription	Bacterial regulatory proteins, tetR family
KSF55_01325	chromosome	315716	317110	+	protein-coding	Nramp family divalent metal transporter	No	Molecular function category	GO:0015293	symporter activity	P	Metabolism	Inorganic ion transport and metabolism	H( )-stimulated, divalent metal cation uptake system	K03322	ko:K03322 mntH; manganese transport protein
KSF55_01330	chromosome	317180	317821	-	protein-coding	hypothetical protein	No
KSF55_01335	chromosome	317912	318223	-	protein-coding	hypothetical protein	No
KSF55_01340	chromosome	318273	318524	-	protein-coding	hypothetical protein	No
KSF55_01345	chromosome	318782	320164	-	protein-coding	HAMP domain-containing histidine kinase	No	Molecular function category	GO:0000155	phosphorelay sensor kinase activity	T	Cellular processes and signaling	Signal Transduction	Histidine kinase
KSF55_01350	chromosome	320151	320855	-	protein-coding	response regulator transcription factor	No	Biological process category	GO:0000160	phosphorelay signal transduction system	K	Information storage and processing	Transcription	Transcriptional regulatory protein, C terminal
KSF55_01355	chromosome	321073	321360	+	protein-coding	hypothetical protein	No
KSF55_01360	chromosome	321438	322169	+	protein-coding	MurR/RpiR family transcriptional regulator	No	Molecular function category	GO:0003700	DNA-binding transcription factor activity	K	Information storage and processing	Transcription	Helix-turn-helix domain, rpiR family
KSF55_01365	chromosome	322468	323790	+	protein-coding	PTS cellobiose transporter subunit IIC	No	Molecular function category	GO:0008982	protein-N(PI)-phosphohistidine-sugar phosphotransferase activity	G	Metabolism	Carbohydrate metabolism and transport	The phosphoenolpyruvate-dependent sugar phosphotransferase system (PTS), a major carbohydrate active - transport system, catalyzes the phosphorylation of incoming sugar substrates concomitant with their translocation across the cell membrane	K02761	ko:K02761 celB, chbC; cellobiose PTS system EIIC component
KSF55_01370	chromosome	324307	325218	-	protein-coding	LysR family transcriptional regulator	No	Molecular function category	GO:0003700	DNA-binding transcription factor activity	K	Information storage and processing	Transcription	Bacterial regulatory helix-turn-helix protein, lysR family
KSF55_01375	chromosome	325360	326739	+	protein-coding	aminotransferase class I/II-fold pyridoxal phosphate-dependent enzyme	No	Molecular function category	GO:0008483	transaminase activity	E	Metabolism	Amino Acid metabolism and transport	Orn/Lys/Arg decarboxylase, C-terminal domain	K01581	ko:K01581 E4.1.1.17, ODC1, speC, speF; ornithine decarboxylase [EC:4.1.1.17]
KSF55_01380	chromosome	326742	328217	+	protein-coding	acyl--CoA ligase	No				I	Metabolism	Lipid metabolism	PFAM AMP-dependent synthetase and ligase	K01897	ko:K01897 ACSL, fadD; long-chain acyl-CoA synthetase [EC:6.2.1.3]
KSF55_01385	chromosome	328229	329155	+	protein-coding	DMT family transporter	No	Cellular component category	GO:0005886	plasma membrane	G	Metabolism	Carbohydrate metabolism and transport	EamA-like transporter family
KSF55_01395	chromosome	330283	331766	+	protein-coding	glutamate--tRNA ligase	No				J	Information storage and processing	Translation	Catalyzes the attachment of glutamate to tRNA(Glu) in a two-step reaction glutamate is first activated by ATP to form Glu-AMP and then transferred to the acceptor end of tRNA(Glu)	K09698	ko:K09698 gltX; nondiscriminating glutamyl-tRNA synthetase [EC:6.1.1.24]
KSF55_01400	chromosome	332144	334483	-	protein-coding	S8 family peptidase	No	Molecular function category	GO:0004252	serine-type endopeptidase activity	O	Cellular processes and signaling	Post-translational modification, protein turnover, chaperone functions	Subtilase family
KSF55_01405	chromosome	334476	335579	-	protein-coding	ATP-binding protein	No	Molecular function category	GO:0005524	ATP binding	O	Cellular processes and signaling	Post-translational modification, protein turnover, chaperone functions	ATPase family associated with various cellular activities (AAA)
KSF55_01410	chromosome	336183	336470	-	protein-coding	type II toxin-antitoxin system RelB/DinJ family antitoxin	No	Molecular function category	GO:0000986	bacterial-type cis-regulatory region sequence-specific DNA binding	L	Information storage and processing	Replication and repair	RelB antitoxin	K07473	ko:K07473 dinJ; DNA-damage-inducible protein J
KSF55_01415	chromosome	336631	336942	-	protein-coding	hypothetical protein	No
KSF55_01420	chromosome	337171	337425	+	protein-coding	hypothetical protein	No
KSF55_01425	chromosome	338623	339654	-	protein-coding	LCP family protein	No	Cellular component category	GO:0016021	integral component of membrane	K	Information storage and processing	Transcription	Cell envelope-like function transcriptional attenuator common domain protein	K01005	ko:K01005 tagT_U_V; polyisoprenyl-teichoic acid--peptidoglycan teichoic acid transferase [EC:2.7.8.-]
KSF55_01430	chromosome	339933	341327	+	protein-coding	FAD-binding protein	No	Molecular function category	GO:0071949	FAD binding	C	Metabolism	Energy production and conversion	FAD linked oxidases, C-terminal domain	K00104	ko:K00104 glcD; glycolate oxidase [EC:1.1.3.15]
KSF55_01435	chromosome	341492	341779	+	protein-coding	hypothetical protein	No
KSF55_01440	chromosome	341824	342516	+	protein-coding	GTP pyrophosphokinase family protein	No	Biological process category	GO:0015970	guanosine tetraphosphate biosynthetic process	S	Poorly characterized functions	Function Unknown	RelA SpoT domain protein	K07816	ko:K07816 E2.7.6.5; GTP pyrophosphokinase [EC:2.7.6.5]
KSF55_01445	chromosome	342773	343345	-	protein-coding	TetR family transcriptional regulator C-terminal domain-containing protein	No	Molecular function category	GO:0003677	DNA binding	K	Information storage and processing	Transcription	transcriptional regulator
KSF55_01450	chromosome	343528	347655	+	protein-coding	MMPL family transporter	No	Cellular component category	GO:0005886	plasma membrane	S	Poorly characterized functions	Function Unknown	MMPL family	K06994	ko:K06994 K06994; putative drug exporter of the RND superfamily
KSF55_01455	chromosome	347778	348341	+	protein-coding	DNA-3-methyladenine glycosylase I	No	Molecular function category	GO:0043733	DNA-3-methylbase glycosylase activity	L	Information storage and processing	Replication and repair	glycosylase	K01246	ko:K01246 tag; DNA-3-methyladenine glycosylase I [EC:3.2.2.20]
KSF55_01460	chromosome	348559	350622	+	protein-coding	hypothetical protein	No				S	Poorly characterized functions	Function Unknown	Leucine-rich repeat (LRR) protein
KSF55_01465	chromosome	351208	352692	+	protein-coding	ABC transporter permease	No	Cellular component category	GO:0005886	plasma membrane	V	Cellular processes and signaling	Defense Mechanisms	FtsX-like permease family	K02004	ko:K02004 ABC.CD.P; putative ABC transport system permease protein
KSF55_01470	chromosome	352704	353363	+	protein-coding	ABC transporter ATP-binding protein	No	Molecular function category	GO:0005524	ATP binding	V	Cellular processes and signaling	Defense Mechanisms	ABC transporter	K02003	ko:K02003 ABC.CD.A; putative ABC transport system ATP-binding protein
KSF55_01475	chromosome	353437	354168	-	protein-coding	CPBP family intramembrane metalloprotease	No	Biological process category	GO:0071586	CAAX-box protein processing	S	Poorly characterized functions	Function Unknown	CAAX protease self-immunity	K07052	ko:K07052 K07052; CAAX protease family protein
KSF55_01480	chromosome	354282	355100	-	protein-coding	LysM peptidoglycan-binding domain-containing protein	No	Molecular function category	GO:0016798	hydrolase activity, acting on glycosyl bonds	M	Cellular processes and signaling	Cell wall/membrane/envelop biogenesis	Lysin motif
KSF55_01485	chromosome	356716	357381	-	protein-coding	LysM peptidoglycan-binding domain-containing protein	No	Molecular function category	GO:0016787	hydrolase activity	M	Cellular processes and signaling	Cell wall/membrane/envelop biogenesis	Lysin motif
KSF55_01490	chromosome	357789	358163	-	protein-coding	glycine cleavage system protein H	No	Cellular component category	GO:0005960	glycine cleavage complex	E	Metabolism	Amino Acid metabolism and transport	Glycine cleavage H-protein	K02437	ko:K02437 gcvH, GCSH; glycine cleavage system H protein
KSF55_01495	chromosome	358165	359091	-	protein-coding	sce7725 family protein	No
KSF55_01500	chromosome	359088	359804	-	protein-coding	hypothetical protein	No
KSF55_01505	chromosome	359776	362172	-	protein-coding	ATP-dependent DNA helicase	No	Molecular function category	GO:0003678	DNA helicase activity	L	Information storage and processing	Replication and repair	DEAD_2	K10844	ko:K10844 ERCC2, XPD; DNA excision repair protein ERCC-2 [EC:3.6.4.12]
KSF55_01510	chromosome	362938	363291	+	protein-coding	hypothetical protein	No
KSF55_01515	chromosome	363351	363713	-	protein-coding	hypothetical protein	No	Cellular component category	GO:0016021	integral component of membrane
KSF55_01520	chromosome	363900	365096	+	protein-coding	acetate kinase	No	Molecular function category	GO:0008776	acetate kinase activity	F	Metabolism	Nucleotide metabolism and transport	Catalyzes the formation of acetyl phosphate from acetate and ATP. Can also catalyze the reverse reaction	K00925	ko:K00925 ackA; acetate kinase [EC:2.7.2.1]
KSF55_01525	chromosome	365210	365698	-	protein-coding	GNAT family N-acetyltransferase	No	Molecular function category	GO:0008080	N-acetyltransferase activity	S	Poorly characterized functions	Function Unknown	GNAT family	K02348	ko:K02348 elaA; ElaA protein
KSF55_01530	chromosome	365773	366195	+	protein-coding	MarR family transcriptional regulator	No	Molecular function category	GO:0003700	DNA-binding transcription factor activity	K	Information storage and processing	Transcription	Transcriptional regulator
KSF55_01535	chromosome	366395	367597	+	protein-coding	NAD(P)/FAD-dependent oxidoreductase	No	Biological process category	GO:0006116	NADH oxidation	C	Metabolism	Energy production and conversion	NADH dehydrogenase	K03885	ko:K03885 ndh; NADH:ubiquinone reductase (H+-translocating) [EC:7.1.1.2]
KSF55_01540	chromosome	367807	368301	-	protein-coding	hypothetical protein	No
KSF55_01545	chromosome	369717	370268	+	protein-coding	hypothetical protein	No	Cellular component category	GO:0016021	integral component of membrane
KSF55_01550	chromosome	370408	370677	+	protein-coding	hypothetical protein	No	Cellular component category	GO:0016021	integral component of membrane
KSF55_01555	chromosome	370828	371898	-	protein-coding	ABC transporter substrate-binding protein	No	Molecular function category	GO:0019808	polyamine binding	P	Metabolism	Inorganic ion transport and metabolism	ABC transporter	K11069	ko:K11069 potD; spermidine/putrescine transport system substrate-binding protein
KSF55_01560	chromosome	371895	372710	-	protein-coding	ABC transporter permease	No	Biological process category	GO:0055085	transmembrane transport	P	Metabolism	Inorganic ion transport and metabolism	ABC transporter permease	K11070	ko:K11070 potC; spermidine/putrescine transport system permease protein
KSF55_01565	chromosome	372710	373543	-	protein-coding	ABC transporter permease	No	Biological process category	GO:0055085	transmembrane transport	P	Metabolism	Inorganic ion transport and metabolism	ABC transporter permease	K11071	ko:K11071 potB; spermidine/putrescine transport system permease protein
KSF55_01570	chromosome	373556	374653	-	protein-coding	ABC transporter ATP-binding protein	No	Molecular function category	GO:0015594	ABC-type putrescine transporter activity	P	Metabolism	Inorganic ion transport and metabolism	Part of the ABC transporter complex PotABCD involved in spermidine putrescine import. Responsible for energy coupling to the transport system	K11072	ko:K11072 potA; spermidine/putrescine transport system ATP-binding protein [EC:7.6.2.11]
KSF55_01575	chromosome	374720	375262	-	protein-coding	XRE family transcriptional regulator	No	Molecular function category	GO:0003677	DNA binding	K	Information storage and processing	Transcription	Cupin domain
KSF55_01580	chromosome	375668	375865	+	protein-coding	hypothetical protein	No
KSF55_01585	chromosome	375906	376373	-	protein-coding	ASCH domain-containing protein	No	Molecular function category	GO:0030272	5-formyltetrahydrofolate cyclo-ligase activity	S	Poorly characterized functions	Function Unknown	ASCH
KSF55_01590	chromosome	376557	377042	+	protein-coding	GNAT family N-acetyltransferase	No	Molecular function category	GO:0008080	N-acetyltransferase activity	K	Information storage and processing	Transcription	GNAT family
KSF55_01595	chromosome	377045	377572	+	protein-coding	GNAT family N-acetyltransferase	No	Molecular function category	GO:0008080	N-acetyltransferase activity	K	Information storage and processing	Transcription	acetyltransferase
KSF55_01600	chromosome	377667	377852	+	protein-coding	hypothetical protein	No	Cellular component category	GO:0016021	integral component of membrane
KSF55_01605	chromosome	379065	379421	+	protein-coding	GntR family transcriptional regulator	No	Molecular function category	GO:0003700	DNA-binding transcription factor activity	K	Information storage and processing	Transcription	helix_turn_helix gluconate operon transcriptional repressor	K07979	ko:K07979 ytrA; GntR family transcriptional regulator
KSF55_01610	chromosome	379418	380311	+	protein-coding	ATP-binding cassette domain-containing protein	No	Molecular function category	GO:0005524	ATP binding	V	Cellular processes and signaling	Defense Mechanisms	ABC transporter	K16921	ko:K16921 ytrB; acetoin utilization transport system ATP-binding protein
KSF55_01615	chromosome	380323	381336	+	protein-coding	acetoin ABC transporter permease	No	Cellular component category	GO:0016021	integral component of membrane
KSF55_01620	chromosome	381465	382835	-	protein-coding	aldehyde dehydrogenase family protein	No	Molecular function category	GO:0016620	oxidoreductase activity, acting on the aldehyde or oxo group of donors, NAD or NADP as acceptor	C	Metabolism	Energy production and conversion	Aldehyde dehydrogenase family	K04072	ko:K04072 adhE; acetaldehyde dehydrogenase / alcohol dehydrogenase [EC:1.2.1.10 1.1.1.1]
KSF55_01625	chromosome	383272	384135	+	protein-coding	class II fructose-1,6-bisphosphate aldolase	No	Biological process category	GO:0030388	fructose 1,6-bisphosphate metabolic process	G	Metabolism	Carbohydrate metabolism and transport	Fructose-1,6-bisphosphate aldolase, class II	K01624	ko:K01624 FBA, fbaA; fructose-bisphosphate aldolase, class II [EC:4.1.2.13]
KSF55_01630	chromosome	385052	386368	-	protein-coding	MFS transporter	No	Biological process category	GO:0006814	sodium ion transport	G	Metabolism	Carbohydrate metabolism and transport	MFS/sugar transport protein
KSF55_01635	chromosome	386574	387473	-	protein-coding	SPFH/Band 7/PHB domain protein	No	Molecular function category	GO:0008233	peptidase activity	O	Cellular processes and signaling	Post-translational modification, protein turnover, chaperone functions	prohibitin homologues	K04087	ko:K04087 hflC; modulator of FtsH protease HflC
KSF55_01640	chromosome	387486	387686	-	protein-coding	hypothetical protein	No
KSF55_01645	chromosome	388607	388852	+	protein-coding	hypothetical protein	No
KSF55_01650	chromosome	389006	389257	+	protein-coding	AbrB/MazE/SpoVT family DNA-binding domain-containing protein	No	Molecular function category	GO:0003677	DNA binding
KSF55_01655	chromosome	389319	389573	+	protein-coding	AbrB/MazE/SpoVT family DNA-binding domain-containing protein	No	Molecular function category	GO:0003677	DNA binding
KSF55_01660	chromosome	389835	391247	+	protein-coding	C69 family dipeptidase	No	Molecular function category	GO:0070004	cysteine-type exopeptidase activity	E	Metabolism	Amino Acid metabolism and transport	Dipeptidase	K08659	ko:K08659 pepDA, pepDB; dipeptidase [EC:3.4.-.-]
KSF55_01665	chromosome	391309	391554	+	protein-coding	hypothetical protein	No
KSF55_01670	chromosome	392071	393279	+	protein-coding	MFS transporter	No	Molecular function category	GO:0022857	transmembrane transporter activity	G	Metabolism	Carbohydrate metabolism and transport	Major Facilitator Superfamily	K08217	ko:K08217 mef; MFS transporter, DHA3 family, macrolide efflux protein
KSF55_01675	chromosome	393407	394984	+	protein-coding	ABC transporter ATP-binding protein/permease	No	Molecular function category	GO:0140359	ABC-type transporter activity	V	Cellular processes and signaling	Defense Mechanisms	ABC transporter transmembrane region
KSF55_01680	chromosome	396050	396613	+	protein-coding	biotin transporter BioY	No	Molecular function category	GO:0015225	biotin transmembrane transporter activity	S	Poorly characterized functions	Function Unknown	BioY family	K03523	ko:K03523 bioY; biotin transport system substrate-specific component
KSF55_01685	chromosome	396665	397636	+	protein-coding	biotin--[acetyl-CoA-carboxylase] ligase	No	Biological process category	GO:0009305	protein biotinylation	H	Metabolism	Coenzyme metabolism	Acts both as a biotin-- acetyl-CoA-carboxylase ligase and a repressor	K03524	ko:K03524 birA; BirA family transcriptional regulator, biotin operon repressor / biotin---[acetyl-CoA-carboxylase] ligase [EC:6.3.4.15]
KSF55_01690	chromosome	397633	397953	+	protein-coding	hypothetical protein	No	Molecular function category	GO:0008270	zinc ion binding	S	Poorly characterized functions	Function Unknown	CHY zinc finger
KSF55_01695	chromosome	398455	399294	+	protein-coding	metal ABC transporter substrate-binding protein	No	Cellular component category	GO:0016020	membrane	P	Metabolism	Inorganic ion transport and metabolism	NLPA lipoprotein	K02073	ko:K02073 metQ; D-methionine transport system substrate-binding protein
KSF55_01700	chromosome	399307	400335	+	protein-coding	ATP-binding cassette domain-containing protein	No	Molecular function category	GO:0033232	ABC-type D-methionine transporter activity	P	Metabolism	Inorganic ion transport and metabolism	Part of the ABC transporter complex MetNIQ involved in methionine import. Responsible for energy coupling to the transport system	K02071	ko:K02071 metN; D-methionine transport system ATP-binding protein
KSF55_01705	chromosome	400328	400990	+	protein-coding	ABC transporter permease	No	Biological process category	GO:0055085	transmembrane transport	U	Cellular processes and signaling	Intracellular trafficking and secretion	Binding-protein-dependent transport system inner membrane component	K02072	ko:K02072 metI; D-methionine transport system permease protein
KSF55_01710	chromosome	401011	401994	+	protein-coding	ketopantoate reductase family protein	No	Molecular function category	GO:0008677	2-dehydropantoate 2-reductase activity	H	Metabolism	Coenzyme metabolism	Catalyzes the NADPH-dependent reduction of ketopantoate into pantoic acid	K00077	ko:K00077 panE, apbA; 2-dehydropantoate 2-reductase [EC:1.1.1.169]
KSF55_01715	chromosome	401997	403169	+	protein-coding	pyridoxal phosphate-dependent aminotransferase	No	Molecular function category	GO:0030170	pyridoxal phosphate binding	E	Metabolism	Amino Acid metabolism and transport	Aminotransferase	K08969	ko:K08969 mtnE, mtnV; L-glutamine---4-(methylsulfanyl)-2-oxobutanoate aminotransferase [EC:2.6.1.117]
KSF55_01720	chromosome	403467	404633	-	protein-coding	hypothetical protein	No
KSF55_01725	chromosome	405271	405564	+	protein-coding	type II toxin-antitoxin system RelB/DinJ family antitoxin	No	Biological process category	GO:0006355	regulation of transcription, DNA-templated	L	Information storage and processing	Replication and repair	RelB antitoxin	K07473	ko:K07473 dinJ; DNA-damage-inducible protein J
KSF55_01730	chromosome	406016	406831	+	protein-coding	ABC transporter permease	No	Cellular component category	GO:0043190	ATP-binding cassette (ABC) transporter complex	U	Cellular processes and signaling	Intracellular trafficking and secretion	Transport permease protein	K09692	ko:K09692 tagG; teichoic acid transport system permease protein
KSF55_01735	chromosome	406844	407935	+	protein-coding	ABC transporter ATP-binding protein	No	Molecular function category	GO:0015438	ABC-type teichoic acid transporter activity	G	Metabolism	Carbohydrate metabolism and transport	Part of the ABC transporter complex TagGH involved in teichoic acids export. Responsible for energy coupling to the transport system	K09693	ko:K09693 tagH; teichoic acid transport system ATP-binding protein [EC:7.5.2.4]
KSF55_01740	chromosome	408268	408540	+	protein-coding	hypothetical protein	No	Cellular component category	GO:0016021	integral component of membrane
KSF55_01745	chromosome	408776	410092	-	protein-coding	ammonium transporter	No	Molecular function category	GO:0008519	ammonium transmembrane transporter activity	P	Metabolism	Inorganic ion transport and metabolism	ammonium transporter	K03320	ko:K03320 amt, AMT, MEP; ammonium transporter, Amt family
KSF55_01750	chromosome	410748	411707	+	protein-coding	L-lactate dehydrogenase	No	Molecular function category	GO:0016616	oxidoreductase activity, acting on the CH-OH group of donors, NAD or NADP as acceptor	C	Metabolism	Energy production and conversion	Belongs to the LDH MDH superfamily	K00016	ko:K00016 LDH, ldh; L-lactate dehydrogenase [EC:1.1.1.27]
KSF55_01755	chromosome	411810	412079	+	protein-coding	hypothetical protein	No	Cellular component category	GO:0016021	integral component of membrane
KSF55_01760	chromosome	412498	413061	-	protein-coding	matrixin family metalloprotease	No	Cellular component category	GO:0031012	extracellular matrix	O	Cellular processes and signaling	Post-translational modification, protein turnover, chaperone functions	Zinc-dependent metalloprotease
KSF55_01765	chromosome	413255	413923	+	protein-coding	ribose 5-phosphate isomerase A	No	Biological process category	GO:0009052	pentose-phosphate shunt, non-oxidative branch	G	Metabolism	Carbohydrate metabolism and transport	Ribose 5-phosphate isomerase A (phosphoriboisomerase A)	K01807	ko:K01807 rpiA; ribose 5-phosphate isomerase A [EC:5.3.1.6]
KSF55_01770	chromosome	414269	415774	+	protein-coding	multicopper oxidase domain-containing protein	No	Molecular function category	GO:0005507	copper ion binding	Q	Metabolism	Secondary metabolites biosynthess, transport and catabolism	Multicopper oxidase	K14588	ko:K14588 cueO; blue copper oxidase
KSF55_01775	chromosome	416068	416436	+	protein-coding	DUF1304 domain-containing protein	No	Cellular component category	GO:0016021	integral component of membrane	S	Poorly characterized functions	Function Unknown	Protein of unknown function (DUF1304)	K08987	ko:K08987 K08987; putative membrane protein
KSF55_01780	chromosome	416744	417253	-	protein-coding	YbhB/YbcL family Raf kinase inhibitor-like protein	No	Molecular function category	GO:0016301	kinase activity	S	Poorly characterized functions	Function Unknown	Phosphatidylethanolamine-binding protein	K06910	ko:K06910 PEBP, TFS1; phosphatidylethanolamine-binding protein
KSF55_01785	chromosome	417284	418480	-	protein-coding	DUF2075 domain-containing protein	No	Molecular function category	GO:0016746	acyltransferase activity	N	Cellular processes and signaling	Cell motility	Uncharacterized conserved protein (DUF2075)	K09384	ko:K09384 K09384; uncharacterized protein
KSF55_01790	chromosome	418591	419061	+	protein-coding	Rrf2 family transcriptional regulator	No				K	Information storage and processing	Transcription	Winged helix-turn-helix transcription repressor, HrcA DNA-binding
KSF55_01795	chromosome	419080	419535	+	protein-coding	hypothetical protein	No	Cellular component category	GO:0016021	integral component of membrane
KSF55_01800	chromosome	419669	420277	+	protein-coding	acetyl-CoA carboxylase biotin carboxyl carrier protein subunit	No	Molecular function category	GO:0003989	acetyl-CoA carboxylase activity	I	Metabolism	Lipid metabolism	first, biotin carboxylase catalyzes the carboxylation of the carrier protein and then the transcarboxylase transfers the carboxyl group to form malonyl-CoA	K02160	ko:K02160 accB, bccP; acetyl-CoA carboxylase biotin carboxyl carrier protein
KSF55_01805	chromosome	420525	421445	-	protein-coding	ribonucleoside hydrolase RihC	No	Molecular function category	GO:0016798	hydrolase activity, acting on glycosyl bonds	F	Metabolism	Nucleotide metabolism and transport	Nucleoside	K12700	ko:K12700 rihC; non-specific riboncleoside hydrolase [EC:3.2.-.-]
KSF55_01810	chromosome	421582	422493	+	protein-coding	oxidoreductase	No	Molecular function category	GO:0016491	oxidoreductase activity	S	Poorly characterized functions	Function Unknown	Belongs to the short-chain dehydrogenases reductases (SDR) family
KSF55_01815	chromosome	422551	422997	-	protein-coding	ribonuclease H	No	Molecular function category	GO:0003676	nucleic acid binding	L	Information storage and processing	Replication and repair	RNA-DNA hybrid ribonuclease activity	K03469	ko:K03469 rnhA, RNASEH1; ribonuclease HI [EC:3.1.26.4]
KSF55_01820	chromosome	424113	425639	+	protein-coding	ABC transporter permease/substrate-binding protein	No	Cellular component category	GO:0043190	ATP-binding cassette (ABC) transporter complex	E	Metabolism	Amino Acid metabolism and transport	Periplasmic glycine betaine choline-binding (lipo)protein of an ABC-type transport system (osmoprotectant binding protein)	K05846	ko:K05846 opuBD; osmoprotectant transport system permease protein
KSF55_01825	chromosome	425639	426610	+	protein-coding	ABC transporter ATP-binding protein	No	Molecular function category	GO:0005524	ATP binding	E	Metabolism	Amino Acid metabolism and transport	ABC transporter, ATP-binding protein	K05847	ko:K05847 opuA; osmoprotectant transport system ATP-binding protein [EC:7.6.2.9]
KSF55_01830	chromosome	426706	428037	+	protein-coding	NAD(P)/FAD-dependent oxidoreductase	No	Biological process category	GO:0045454	cell redox homeostasis	C	Metabolism	Energy production and conversion	Glutathione reductase	K00383	ko:K00383 GSR, gor; glutathione reductase (NADPH) [EC:1.8.1.7]
KSF55_01835	chromosome	429468	430985	+	protein-coding	glycerol kinase GlpK	No	Molecular function category	GO:0004370	glycerol kinase activity	F	Metabolism	Nucleotide metabolism and transport	Key enzyme in the regulation of glycerol uptake and metabolism. Catalyzes the phosphorylation of glycerol to yield sn- glycerol 3-phosphate	K00864	ko:K00864 glpK, GK; glycerol kinase [EC:2.7.1.30]
KSF55_01840	chromosome	431000	432829	+	protein-coding	type 1 glycerol-3-phosphate oxidase	No	Molecular function category	GO:0004369	glycerol-3-phosphate oxidase activity	C	Metabolism	Energy production and conversion	C-terminal domain of alpha-glycerophosphate oxidase	K00105	ko:K00105 E1.1.3.21; alpha-glycerophosphate oxidase [EC:1.1.3.21]
KSF55_01845	chromosome	432844	433566	+	protein-coding	aquaporin family protein	No	Molecular function category	GO:0015267	channel activity	U	Cellular processes and signaling	Intracellular trafficking and secretion	Belongs to the MIP aquaporin (TC 1.A.8) family	K02440	ko:K02440 GLPF; glycerol uptake facilitator protein
KSF55_01850	chromosome	433701	434318	-	protein-coding	sugar O-acetyltransferase	No	Molecular function category	GO:0016407	acetyltransferase activity	S	Poorly characterized functions	Function Unknown	Maltose acetyltransferase	K00633	ko:K00633 lacA; galactoside O-acetyltransferase [EC:2.3.1.18]
KSF55_01855	chromosome	434322	435467	-	protein-coding	MFS transporter	No	Molecular function category	GO:0022857	transmembrane transporter activity	G	Metabolism	Carbohydrate metabolism and transport	Transporter, major facilitator family protein
KSF55_01860	chromosome	435471	436262	-	protein-coding	Cof-type HAD-IIB family hydrolase	No	Molecular function category	GO:0016787	hydrolase activity	G	Metabolism	Carbohydrate metabolism and transport	Sucrose-6F-phosphate phosphohydrolase	K07757	ko:K07757 ybiV; sugar-phosphatase [EC:3.1.3.23]
KSF55_01865	chromosome	436332	437204	-	protein-coding	AraC family transcriptional regulator	No	Molecular function category	GO:0043565	sequence-specific DNA binding	K	Information storage and processing	Transcription	Transcriptional regulator
KSF55_01870	chromosome	437364	438179	+	protein-coding	Cof-type HAD-IIB family hydrolase	No	Molecular function category	GO:0016787	hydrolase activity	S	Poorly characterized functions	Function Unknown	hydrolase
KSF55_01875	chromosome	438666	440039	+	protein-coding	branched-chain amino acid transport system II carrier protein	No	Molecular function category	GO:0015658	branched-chain amino acid transmembrane transporter activity	U	Cellular processes and signaling	Intracellular trafficking and secretion	Component of the transport system for branched-chain amino acids	K03311	ko:K03311 TC.LIVCS; branched-chain amino acid:cation transporter, LIVCS family
KSF55_01880	chromosome	440082	441266	+	protein-coding	cation:proton antiporter	No	Molecular function category	GO:0015299	solute:proton antiporter activity	P	Metabolism	Inorganic ion transport and metabolism	Belongs to the monovalent cation proton antiporter 2 (CPA2) transporter (TC 2.A.37) family
KSF55_01885	chromosome	441537	442205	+	protein-coding	bacteriocin immunity protein	No	Cellular component category	GO:0016021	integral component of membrane
KSF55_01890	chromosome	442230	442382	+	protein-coding	hypothetical protein	No	Cellular component category	GO:0016021	integral component of membrane
KSF55_01895	chromosome	442363	442692	+	protein-coding	HNH/ENDO VII family nuclease	No				U	Cellular processes and signaling	Intracellular trafficking and secretion	A nuclease of the HNH/ENDO VII superfamily with conserved LHH
KSF55_01900	chromosome	442698	443168	+	protein-coding	SMI1/KNR4 family protein	No				S	Poorly characterized functions	Function Unknown	SMI1-KNR4 cell-wall
KSF55_01905	chromosome	443667	443978	+	protein-coding	hypothetical protein	No	Cellular component category	GO:0016021	integral component of membrane
KSF55_01910	chromosome	444532	445275	+	protein-coding	CPBP family intramembrane metalloprotease	No	Biological process category	GO:0071586	CAAX-box protein processing	S	Poorly characterized functions	Function Unknown	CAAX protease self-immunity	K07052	ko:K07052 K07052; CAAX protease family protein
KSF55_01915	chromosome	445354	445638	+	protein-coding	hypothetical protein	No
KSF55_01920	chromosome	445671	445856	+	protein-coding	hypothetical protein	No	Cellular component category	GO:0016021	integral component of membrane
KSF55_01925	chromosome	446162	446536	+	protein-coding	DUF2878 family protein	No	Cellular component category	GO:0016021	integral component of membrane
KSF55_01930	chromosome	446695	448032	+	protein-coding	GHKL domain-containing protein	No	Molecular function category	GO:0016301	kinase activity	T	Cellular processes and signaling	Signal Transduction	GHKL domain	K07706	ko:K07706 agrC, blpH, fsrC; two-component system, LytTR family, sensor histidine kinase AgrC [EC:2.7.13.3]
KSF55_01935	chromosome	448125	449465	+	protein-coding	GHKL domain-containing protein	No	Molecular function category	GO:0016301	kinase activity	T	Cellular processes and signaling	Signal Transduction	GHKL domain	K07706	ko:K07706 agrC, blpH, fsrC; two-component system, LytTR family, sensor histidine kinase AgrC [EC:2.7.13.3]
KSF55_01940	chromosome	449663	450292	-	protein-coding	ATP-binding cassette domain-containing protein	No	Molecular function category	GO:0005524	ATP binding	V	Cellular processes and signaling	Defense Mechanisms	ABC transporter	K02003	ko:K02003 ABC.CD.A; putative ABC transport system ATP-binding protein
KSF55_01945	chromosome	450298	452295	-	protein-coding	DUF1430 domain-containing protein	No	Cellular component category	GO:0016021	integral component of membrane	S	Poorly characterized functions	Function Unknown	bacteriocin-associated integral membrane protein	K02004	ko:K02004 ABC.CD.P; putative ABC transport system permease protein
KSF55_01950	chromosome	452870	453151	+	protein-coding	GHKL domain-containing protein	No	Molecular function category	GO:0016301	kinase activity	T	Cellular processes and signaling	Signal Transduction	GHKL domain	K07706	ko:K07706 agrC, blpH, fsrC; two-component system, LytTR family, sensor histidine kinase AgrC [EC:2.7.13.3]
KSF55_01955	chromosome	453156	453917	+	protein-coding	response regulator transcription factor	No	Biological process category	GO:0000160	phosphorelay signal transduction system	K	Information storage and processing	Transcription	LytTr DNA-binding domain	K07707	ko:K07707 agrA, blpR, fsrA; two-component system, LytTR family, response regulator AgrA
KSF55_01960	chromosome	454801	456129	+	protein-coding	GHKL domain-containing protein	No	Molecular function category	GO:0016301	kinase activity	T	Cellular processes and signaling	Signal Transduction	GHKL domain	K07706	ko:K07706 agrC, blpH, fsrC; two-component system, LytTR family, sensor histidine kinase AgrC [EC:2.7.13.3]
KSF55_01965	chromosome	456130	456876	+	protein-coding	response regulator transcription factor	No	Biological process category	GO:0000160	phosphorelay signal transduction system	K	Information storage and processing	Transcription	LytTr DNA-binding domain	K07707	ko:K07707 agrA, blpR, fsrA; two-component system, LytTR family, response regulator AgrA
KSF55_01970	chromosome	457861	459027	+	protein-coding	MFS transporter	No	Cellular component category	GO:0005886	plasma membrane	G	Metabolism	Carbohydrate metabolism and transport	Transmembrane secretion effector
KSF55_01975	chromosome	459419	460570	+	protein-coding	ATP-grasp domain-containing protein	No	Molecular function category	GO:0005524	ATP binding	F	Metabolism	Nucleotide metabolism and transport	ATP-grasp domain
KSF55_01980	chromosome	460575	461795	+	protein-coding	ATP-grasp domain-containing protein	No	Molecular function category	GO:0005524	ATP binding	F	Metabolism	Nucleotide metabolism and transport	Involved in the de novo purine biosynthesis. Catalyzes the transfer of formate to 5-phospho-ribosyl-glycinamide (GAR), producing 5-phospho-ribosyl-N-formylglycinamide (FGAR). Formate is provided by PurU via hydrolysis of 10-formyl-tetrahydrofolate
KSF55_01985	chromosome	462353	463021	+	protein-coding	CPBP family intramembrane metalloprotease	No	Biological process category	GO:0071586	CAAX-box protein processing	S	Poorly characterized functions	Function Unknown	CAAX protease self-immunity	K07052	ko:K07052 K07052; CAAX protease family protein
KSF55_01990	chromosome	463488	463778	+	protein-coding	type II toxin-antitoxin system RelE/ParE family toxin	No				S	Poorly characterized functions	Function Unknown	RelE-like toxin of type II toxin-antitoxin system HigB	K07334	ko:K07334 higB-1; toxin HigB-1
KSF55_01995	chromosome	463792	464085	+	protein-coding	HigA family addiction module antidote protein	No	Molecular function category	GO:0003677	DNA binding	K	Information storage and processing	Transcription	Helix-turn-helix XRE-family like proteins	K21498	ko:K21498 higA-1; antitoxin HigA-1
KSF55_02000	chromosome	464341	466650	-	protein-coding	AAA family ATPase	No	Molecular function category	GO:0003678	DNA helicase activity	L	Information storage and processing	Replication and repair	DNA helicase	K03657	ko:K03657 uvrD, pcrA; DNA helicase II / ATP-dependent DNA helicase PcrA [EC:3.6.4.12]
KSF55_02005	chromosome	466876	467652	+	protein-coding	carbon-nitrogen family hydrolase	No	Molecular function category	GO:0016787	hydrolase activity	S	Poorly characterized functions	Function Unknown	Carbon-nitrogen hydrolase	K13566	ko:K13566 NIT2, yafV; omega-amidase [EC:3.5.1.3]
KSF55_02010	chromosome	468069	469085	+	protein-coding	tryptophan--tRNA ligase	No	Molecular function category	GO:0004830	tryptophan-tRNA ligase activity	J	Information storage and processing	Translation	Belongs to the class-I aminoacyl-tRNA synthetase family	K01867	ko:K01867 WARS, trpS; tryptophanyl-tRNA synthetase [EC:6.1.1.2]
KSF55_02015	chromosome	470334	472298	+	protein-coding	peptide ABC transporter substrate-binding protein	No	Biological process category	GO:0015833	peptide transport	E	Metabolism	Amino Acid metabolism and transport	Bacterial extracellular solute-binding proteins, family 5 Middle	K15580	ko:K15580 oppA, mppA; oligopeptide transport system substrate-binding protein
KSF55_02020	chromosome	472371	473861	+	protein-coding	ABC transporter permease	No	Biological process category	GO:0055085	transmembrane transport	U	Cellular processes and signaling	Intracellular trafficking and secretion	Binding-protein-dependent transport system inner membrane component	K15581	ko:K15581 oppB; oligopeptide transport system permease protein
KSF55_02025	chromosome	473863	474801	+	protein-coding	ABC transporter permease	No	Biological process category	GO:0055085	transmembrane transport	E	Metabolism	Amino Acid metabolism and transport	ABC-type dipeptide oligopeptide nickel transport systems, permease components	K15582	ko:K15582 oppC; oligopeptide transport system permease protein
KSF55_02030	chromosome	474773	475903	+	protein-coding	ABC transporter ATP-binding protein	No	Biological process category	GO:0015833	peptide transport	P	Metabolism	Inorganic ion transport and metabolism	Belongs to the ABC transporter superfamily	K15583	ko:K15583 oppD; oligopeptide transport system ATP-binding protein
KSF55_02035	chromosome	475890	476831	+	protein-coding	ATP-binding cassette domain-containing protein	No	Biological process category	GO:0015833	peptide transport	E	Metabolism	Amino Acid metabolism and transport	Oligopeptide/dipeptide transporter, C-terminal region	K10823	ko:K10823 oppF; oligopeptide transport system ATP-binding protein
KSF55_02040	chromosome	477549	478259	+	protein-coding	GntR family transcriptional regulator	No	Molecular function category	GO:0003700	DNA-binding transcription factor activity	K	Information storage and processing	Transcription	UbiC transcription regulator-associated domain protein
KSF55_02045	chromosome	478331	479692	+	protein-coding	PTS sugar transporter subunit IIC	No	Molecular function category	GO:0008982	protein-N(PI)-phosphohistidine-sugar phosphotransferase activity	G	Metabolism	Carbohydrate metabolism and transport	The phosphoenolpyruvate-dependent sugar phosphotransferase system (PTS), a major carbohydrate active - transport system, catalyzes the phosphorylation of incoming sugar substrates concomitant with their translocation across the cell membrane	K02761	ko:K02761 celB, chbC; cellobiose PTS system EIIC component
KSF55_02050	chromosome	479699	479887	+	protein-coding	hypothetical protein	No	Cellular component category	GO:0016021	integral component of membrane
KSF55_02055	chromosome	479877	480299	+	protein-coding	DUF3284 domain-containing protein	No				S	Poorly characterized functions	Function Unknown	Domain of unknown function (DUF3284)
KSF55_02060	chromosome	481005	482375	+	protein-coding	PTS sugar transporter subunit IIC	No	Molecular function category	GO:0008982	protein-N(PI)-phosphohistidine-sugar phosphotransferase activity	G	Metabolism	Carbohydrate metabolism and transport	The phosphoenolpyruvate-dependent sugar phosphotransferase system (PTS), a major carbohydrate active - transport system, catalyzes the phosphorylation of incoming sugar substrates concomitant with their translocation across the cell membrane	K02761	ko:K02761 celB, chbC; cellobiose PTS system EIIC component
KSF55_02065	chromosome	482392	483828	+	protein-coding	6-phospho-beta-glucosidase	No	Molecular function category	GO:0004553	hydrolase activity, hydrolyzing O-glycosyl compounds	G	Metabolism	Carbohydrate metabolism and transport	Belongs to the glycosyl hydrolase 1 family	K01223	ko:K01223 E3.2.1.86B, bglA; 6-phospho-beta-glucosidase [EC:3.2.1.86]
KSF55_02070	chromosome	483935	484831	+	protein-coding	ROK family protein	No	Molecular function category	GO:0047700	beta-glucoside kinase activity	G	Metabolism	Carbohydrate metabolism and transport	ROK family
KSF55_02075	chromosome	485910	486656	+	protein-coding	MurR/RpiR family transcriptional regulator	No	Molecular function category	GO:0003700	DNA-binding transcription factor activity	K	Information storage and processing	Transcription	Helix-turn-helix domain, rpiR family
KSF55_02080	chromosome	486775	487776	+	protein-coding	tRNA-dihydrouridine synthase family protein	No	Molecular function category	GO:0017150	tRNA dihydrouridine synthase activity	J	Information storage and processing	Translation	Catalyzes the synthesis of 5,6-dihydrouridine (D), a modified base found in the D-loop of most tRNAs, via the reduction of the C5-C6 double bond in target uridines
KSF55_02085	chromosome	488318	489442	+	protein-coding	hypothetical protein	No
KSF55_02090	chromosome	489439	489675	+	protein-coding	hypothetical protein	No
KSF55_02095	chromosome	489737	490102	+	protein-coding	hypothetical protein	No
KSF55_02100	chromosome	490275	491192	+	protein-coding	Ppx/GppA family phosphatase	No	Molecular function category	GO:0004309	exopolyphosphatase activity	F	Metabolism	Nucleotide metabolism and transport	exopolyphosphatase	K01524	ko:K01524 ppx-gppA; exopolyphosphatase / guanosine-5'-triphosphate,3'-diphosphate pyrophosphatase [EC:3.6.1.11 3.6.1.40]
KSF55_02105	chromosome	491219	492493	+	protein-coding	hydroxymethylglutaryl-CoA reductase, degradative	No	Molecular function category	GO:0004420	hydroxymethylglutaryl-CoA reductase (NADPH) activity	C	Metabolism	Energy production and conversion	Belongs to the HMG-CoA reductase family	K00054	ko:K00054 mvaA; hydroxymethylglutaryl-CoA reductase [EC:1.1.1.88]
KSF55_02110	chromosome	492486	493445	+	protein-coding	IpaB/EvcA family protein	No
KSF55_02115	chromosome	493467	494168	+	protein-coding	NAD-dependent protein deacylase	No	Molecular function category	GO:0070403	NAD+ binding	K	Information storage and processing	Transcription	SIR2 family	K12410	ko:K12410 npdA; NAD-dependent deacetylase [EC:2.3.1.286]
KSF55_02120	chromosome	494168	495010	+	protein-coding	DUF72 domain-containing protein	No				F	Metabolism	Nucleotide metabolism and transport	Protein of unknown function DUF72
KSF55_02125	chromosome	495173	495436	+	protein-coding	hypothetical protein	No
KSF55_02130	chromosome	496568	497914	+	protein-coding	citrate:proton symporter	No	Molecular function category	GO:0015137	citrate transmembrane transporter activity	C	Metabolism	Energy production and conversion	Citrate transporter	K03300	ko:K03300 TC.CITMHS; citrate-Mg2+:H+ or citrate-Ca2+:H+ symporter, CitMHS family
KSF55_02135	chromosome	497931	498260	+	protein-coding	hypothetical protein	No
KSF55_02140	chromosome	498266	498673	+	protein-coding	acetyl-CoA carboxylase biotin carboxyl carrier protein subunit	No	Molecular function category	GO:0003989	acetyl-CoA carboxylase activity	I	Metabolism	Lipid metabolism	Biotin-requiring enzyme	K23351	ko:K23351 gcdC, mmdC; glutaconyl-CoA/methylmalonyl-CoA decarboxylase subunit gamma
KSF55_02145	chromosome	498685	499806	+	protein-coding	sodium ion-translocating decarboxylase subunit beta	No	Molecular function category	GO:0018801	glutaconyl-CoA decarboxylase activity	C	Metabolism	Energy production and conversion	Na+-transporting oxaloacetate decarboxylase beta subunit	K20509	ko:K20509 madB, oadB, gcdB, mmdB; carboxybiotin decarboxylase [EC:7.2.4.1]
KSF55_02150	chromosome	499820	499942	+	protein-coding	OadG family protein	No	Biological process category	GO:0036376	sodium ion export across plasma membrane
KSF55_02155	chromosome	499976	500524	+	protein-coding	citrate lyase holo-[acyl-carrier protein] synthase	No	Molecular function category	GO:0050519	holo-citrate lyase synthase activity	I	Metabolism	Lipid metabolism	Apo-citrate lyase phosphoribosyl-dephospho-CoA transferase	K05964	ko:K05964 citX; holo-ACP synthase [EC:2.7.7.61]
KSF55_02160	chromosome	500521	501918	+	protein-coding	oxaloacetate decarboxylase subunit alpha	No	Molecular function category	GO:0016829	lyase activity	C	Metabolism	Energy production and conversion	Conserved carboxylase domain	K01571	ko:K01571 oadA; oxaloacetate decarboxylase (Na+ extruding) subunit alpha [EC:7.2.4.2]
KSF55_02165	chromosome	502059	502754	+	protein-coding	GntR family transcriptional regulator	No	Molecular function category	GO:0003700	DNA-binding transcription factor activity	K	Information storage and processing	Transcription	FCD
KSF55_02170	chromosome	503880	505931	+	protein-coding	methionine--tRNA ligase	No	Molecular function category	GO:0004825	methionine-tRNA ligase activity	J	Information storage and processing	Translation	Is required not only for elongation of protein synthesis but also for the initiation of all mRNA translation through initiator tRNA(fMet) aminoacylation	K01874	ko:K01874 MARS, metG; methionyl-tRNA synthetase [EC:6.1.1.10]
KSF55_02175	chromosome	506013	506903	-	protein-coding	transcriptional regulator	No				K	Information storage and processing	Transcription	sequence-specific DNA binding	K20373	ko:K20373 rgg2; HTH-type transcriptional regulator, SHP2-responsive activator
KSF55_02180	chromosome	507408	507899	+	protein-coding	hypothetical protein	No	Cellular component category	GO:0016021	integral component of membrane
KSF55_02185	chromosome	508069	508845	+	protein-coding	TatD family hydrolase	No	Molecular function category	GO:0004536	deoxyribonuclease activity	L	Information storage and processing	Replication and repair	hydrolase, TatD family	K03424	ko:K03424 tatD; TatD DNase family protein [EC:3.1.21.-]
KSF55_02190	chromosome	508811	509392	+	protein-coding	ribonuclease M5	No	Molecular function category	GO:0043822	ribonuclease M5 activity	J	Information storage and processing	Translation	Required for correct processing of both the 5' and 3' ends of 5S rRNA precursor. Cleaves both sides of a double-stranded region yielding mature 5S rRNA in one step	K05985	ko:K05985 rnmV; ribonuclease M5 [EC:3.1.26.8]
KSF55_02195	chromosome	509395	510282	+	protein-coding	16S rRNA (adenine(1518)-N(6)/adenine(1519)-N(6))- dimethyltransferase RsmA	No	Molecular function category	GO:0052908	16S rRNA (adenine(1518)-N(6)/adenine(1519)-N(6))-dimethyltransferase activity	J	Information storage and processing	Translation	Specifically dimethylates two adjacent adenosines (A1518 and A1519) in the loop of a conserved hairpin near the 3'-end of 16S rRNA in the 30S particle. May play a critical role in biogenesis of 30S subunits	K02528	ko:K02528 ksgA; 16S rRNA (adenine1518-N6/adenine1519-N6)-dimethyltransferase [EC:2.1.1.182]
KSF55_02200	chromosome	510385	510636	+	protein-coding	Veg family protein	No	Biological process category	GO:0006355	regulation of transcription, DNA-templated	S	Poorly characterized functions	Function Unknown	Biofilm formation stimulator VEG
KSF55_02205	chromosome	510768	511637	+	protein-coding	4-(cytidine 5'-diphospho)-2-C-methyl-D-erythritol kinase	No	Molecular function category	GO:0050515	4-(cytidine 5'-diphospho)-2-C-methyl-D-erythritol kinase activity	F	Metabolism	Nucleotide metabolism and transport	Catalyzes the phosphorylation of the position 2 hydroxy group of 4-diphosphocytidyl-2C-methyl-D-erythritol	K00919	ko:K00919 ispE; 4-diphosphocytidyl-2-C-methyl-D-erythritol kinase [EC:2.7.1.148]
KSF55_02210	chromosome	512147	513091	+	protein-coding	alpha/beta hydrolase	No	Molecular function category	GO:0004177	aminopeptidase activity	S	Poorly characterized functions	Function Unknown	Prolyl oligopeptidase family	K06889	ko:K06889 K06889; uncharacterized protein
KSF55_02215	chromosome	513330	514028	+	protein-coding	ABC transporter ATP-binding protein	No	Molecular function category	GO:0005524	ATP binding	P	Metabolism	Inorganic ion transport and metabolism	ABC transporter	K02074	ko:K02074 ABC.ZM.A; zinc/manganese transport system ATP-binding protein
KSF55_02220	chromosome	514021	514818	+	protein-coding	metal ABC transporter permease	No	Cellular component category	GO:0043190	ATP-binding cassette (ABC) transporter complex	U	Cellular processes and signaling	Intracellular trafficking and secretion	ABC 3 transport family	K02075	ko:K02075 ABC.ZM.P; zinc/manganese transport system permease protein
KSF55_02225	chromosome	514997	515317	+	protein-coding	hypothetical protein	No
KSF55_02230	chromosome	516239	517075	+	protein-coding	pur operon repressor	No	Biological process category	GO:0045982	negative regulation of purine nucleobase metabolic process	F	Metabolism	Nucleotide metabolism and transport	pur operon repressor	K09685	ko:K09685 purR; purine operon repressor
KSF55_02235	chromosome	517144	518526	+	protein-coding	bifunctional UDP-N-acetylglucosamine diphosphorylase/glucosamine-1-phosphate N-acetyltransferase GlmU	No	Molecular function category	GO:0019134	glucosamine-1-phosphate N-acetyltransferase activity	M	Cellular processes and signaling	Cell wall/membrane/envelop biogenesis	Catalyzes the last two sequential reactions in the de novo biosynthetic pathway for UDP-N-acetylglucosamine (UDP- GlcNAc). The C-terminal domain catalyzes the transfer of acetyl group from acetyl coenzyme A to glucosamine-1-phosphate (GlcN-1-P) to produce N-acetylglucosamine-1-phosphate (GlcNAc-1-P), which is converted into UDP-GlcNAc by the transfer of uridine 5- monophosphate (from uridine 5-tr…	K04042	ko:K04042 glmU; bifunctional UDP-N-acetylglucosamine pyrophosphorylase / glucosamine-1-phosphate N-acetyltransferase [EC:2.7.7.23 2.3.1.157]
KSF55_02240	chromosome	518740	519567	+	protein-coding	class A beta-lactamase-related serine hydrolase	No	Biological process category	GO:0030655	beta-lactam antibiotic catabolic process	V	Cellular processes and signaling	Defense Mechanisms	Beta-lactamase enzyme family	K17836	ko:K17836 penP; beta-lactamase class A [EC:3.5.2.6]
KSF55_02245	chromosome	519839	520819	+	protein-coding	ribose-phosphate diphosphokinase	No	Molecular function category	GO:0004749	ribose phosphate diphosphokinase activity	F	Metabolism	Nucleotide metabolism and transport	Involved in the biosynthesis of the central metabolite phospho-alpha-D-ribosyl-1-pyrophosphate (PRPP) via the transfer of pyrophosphoryl group from ATP to 1-hydroxyl of ribose-5-phosphate (Rib-5-P)	K00948	ko:K00948 PRPS, prsA; ribose-phosphate pyrophosphokinase [EC:2.7.6.1]
KSF55_02250	chromosome	521725	522747	+	protein-coding	YdcF family protein	No	Cellular component category	GO:0016021	integral component of membrane	S	Poorly characterized functions	Function Unknown	DUF218 domain
KSF55_02255	chromosome	522830	523813	+	protein-coding	hypothetical protein	No	Molecular function category	GO:0003678	DNA helicase activity
KSF55_02260	chromosome	524120	524932	-	protein-coding	sugar-phosphatase	No	Molecular function category	GO:0050308	sugar-phosphatase activity	S	Poorly characterized functions	Function Unknown	hydrolase
KSF55_02265	chromosome	524951	526309	-	protein-coding	HD domain-containing protein	No	Molecular function category	GO:0016787	hydrolase activity	S	Poorly characterized functions	Function Unknown	HD domain protein	K06885	ko:K06885 K06885; uncharacterized protein
KSF55_02270	chromosome	526429	527238	-	protein-coding	lipoate--protein ligase family protein	No	Biological process category	GO:0006464	cellular protein modification process	H	Metabolism	Coenzyme metabolism	biotin lipoate A B protein ligase	K16869	ko:K16869 lipL; octanoyl-[GcvH]:protein N-octanoyltransferase [EC:2.3.1.204]
KSF55_02275	chromosome	527618	528058	+	protein-coding	DUF1934 domain-containing protein	No				S	Poorly characterized functions	Function Unknown	Domain of unknown function (DUF1934)
KSF55_02280	chromosome	528103	528711	+	protein-coding	DNA-directed RNA polymerase subunit delta	No	Molecular function category	GO:0003899	DNA-directed 5'-3' RNA polymerase activity	K	Information storage and processing	Transcription	Participates in both the initiation and recycling phases of transcription. In the presence of the delta subunit, RNAP displays an increased specificity of transcription, a decreased affinity for nucleic acids, and an increased efficiency of RNA synthesis because of enhanced recycling	K03048	ko:K03048 rpoE; DNA-directed RNA polymerase subunit delta
KSF55_02285	chromosome	528886	530499	+	protein-coding	CTP synthase	No	Molecular function category	GO:0003883	CTP synthase activity	F	Metabolism	Nucleotide metabolism and transport	Catalyzes the ATP-dependent amination of UTP to CTP with either L-glutamine or ammonia as the source of nitrogen. Regulates intracellular CTP levels through interactions with the four ribonucleotide triphosphates	K01937	ko:K01937 pyrG, CTPS; CTP synthase [EC:6.3.4.2]
KSF55_02290	chromosome	530605	531474	-	protein-coding	helix-turn-helix domain-containing protein	No	Molecular function category	GO:0003677	DNA binding	K	Information storage and processing	Transcription	Helix-turn-helix XRE-family like proteins
KSF55_02295	chromosome	531673	532215	+	protein-coding	NAD(P)H-dependent oxidoreductase	No	Molecular function category	GO:0016491	oxidoreductase activity	S	Poorly characterized functions	Function Unknown	(NAD(P)H-dependent
KSF55_02300	chromosome	532229	533434	+	protein-coding	MFS transporter	No	Molecular function category	GO:0022857	transmembrane transporter activity	G	Metabolism	Carbohydrate metabolism and transport	Transmembrane secretion effector
KSF55_02305	chromosome	533472	533792	-	protein-coding	hypothetical protein	No	Cellular component category	GO:0016021	integral component of membrane
KSF55_02310	chromosome	534411	534995	+	protein-coding	helix-turn-helix domain-containing protein	No	Molecular function category	GO:0003677	DNA binding	K	Information storage and processing	Transcription	sequence-specific DNA binding
KSF55_02315	chromosome	535783	537054	+	protein-coding	serine--tRNA ligase	No	Molecular function category	GO:0004828	serine-tRNA ligase activity	J	Information storage and processing	Translation	Catalyzes the attachment of serine to tRNA(Ser). Is also able to aminoacylate tRNA(Sec) with serine, to form the misacylated tRNA L-seryl-tRNA(Sec), which will be further converted into selenocysteinyl-tRNA(Sec)	K01875	ko:K01875 SARS, serS; seryl-tRNA synthetase [EC:6.1.1.11]
KSF55_02320	chromosome	537409	538689	+	protein-coding	HAAAP family serine/threonine permease	No	Biological process category	GO:0003333	amino acid transmembrane transport	E	Metabolism	Amino Acid metabolism and transport	amino acid	K03837	ko:K03837 sdaC; serine transporter
KSF55_02325	chromosome	539061	539714	+	protein-coding	L-serine ammonia-lyase, iron-sulfur-dependent subunit beta	No	Molecular function category	GO:0003941	L-serine ammonia-lyase activity	E	Metabolism	Amino Acid metabolism and transport	Serine dehydratase beta chain	K01752	ko:K01752 E4.3.1.17, sdaA, sdaB, tdcG; L-serine dehydratase [EC:4.3.1.17]
KSF55_02330	chromosome	539733	540632	+	protein-coding	L-serine ammonia-lyase, iron-sulfur-dependent, subunit alpha	No	Molecular function category	GO:0003941	L-serine ammonia-lyase activity	E	Metabolism	Amino Acid metabolism and transport	L-serine dehydratase, iron-sulfur-dependent, alpha subunit	K01752	ko:K01752 E4.3.1.17, sdaA, sdaB, tdcG; L-serine dehydratase [EC:4.3.1.17]
KSF55_02335	chromosome	540783	541505	+	protein-coding	PAS domain-containing protein	No				S	Poorly characterized functions	Function Unknown	YheO-like PAS domain
KSF55_02340	chromosome	541984	542178	+	protein-coding	hypothetical protein	No
KSF55_02345	chromosome	542396	542731	-	protein-coding	hypothetical protein	No
KSF55_02350	chromosome	543737	545017	+	protein-coding	UDP-N-acetylglucosamine 1-carboxyvinyltransferase	No	Molecular function category	GO:0008760	UDP-N-acetylglucosamine 1-carboxyvinyltransferase activity	M	Cellular processes and signaling	Cell wall/membrane/envelop biogenesis	Cell wall formation. Adds enolpyruvyl to UDP-N- acetylglucosamine	K00790	ko:K00790 murA; UDP-N-acetylglucosamine 1-carboxyvinyltransferase [EC:2.5.1.7]
KSF55_02355	chromosome	545047	546339	+	protein-coding	transcription termination factor Rho	No	Molecular function category	GO:0008186	ATPase, acting on RNA	K	Information storage and processing	Transcription	Facilitates transcription termination by a mechanism that involves Rho binding to the nascent RNA, activation of Rho's RNA-dependent ATPase activity, and release of the mRNA from the DNA template	K03628	ko:K03628 rho; transcription termination factor Rho
KSF55_02360	chromosome	546457	546702	+	protein-coding	type B 50S ribosomal protein L31	No	Molecular function category	GO:0003735	structural constituent of ribosome	J	Information storage and processing	Translation	Ribosomal protein L31	K02909	ko:K02909 RP-L31, rpmE; large subunit ribosomal protein L31
KSF55_02365	chromosome	548000	549136	-	protein-coding	hypothetical protein	No				J	Information storage and processing	Translation	translation release factor activity
KSF55_02375	chromosome	550365	550925	+	protein-coding	LemA family protein	No	Cellular component category	GO:0016021	integral component of membrane	S	Poorly characterized functions	Function Unknown	LemA family	K03744	ko:K03744 lemA; LemA protein
KSF55_02380	chromosome	550937	551836	+	protein-coding	zinc metalloprotease HtpX	No	Molecular function category	GO:0004222	metalloendopeptidase activity	O	Cellular processes and signaling	Post-translational modification, protein turnover, chaperone functions	Belongs to the peptidase M48B family	K03799	ko:K03799 htpX; heat shock protein HtpX [EC:3.4.24.-]
KSF55_02385	chromosome	551897	552685	+	protein-coding	hypothetical protein	No	Cellular component category	GO:0016021	integral component of membrane
KSF55_02390	chromosome	553135	554523	+	protein-coding	UDP-N-acetylmuramoyl-tripeptide--D-alanyl-D- alanine ligase	No	Molecular function category	GO:0047480	UDP-N-acetylmuramoyl-tripeptide-D-alanyl-D-alanine ligase activity	M	Cellular processes and signaling	Cell wall/membrane/envelop biogenesis	Involved in cell wall formation. Catalyzes the final step in the synthesis of UDP-N-acetylmuramoyl-pentapeptide, the precursor of murein	K01929	ko:K01929 murF; UDP-N-acetylmuramoyl-tripeptide--D-alanyl-D-alanine ligase [EC:6.3.2.10]
KSF55_02395	chromosome	554777	556357	+	protein-coding	DEAD/DEAH box helicase	No	Biological process category	GO:0010501	RNA secondary structure unwinding	F	Metabolism	Nucleotide metabolism and transport	DEAD-box RNA helicase possibly involved in RNA degradation. Unwinds dsRNA in both 5'- and 3'-directions, has RNA- dependent ATPase activity	K05592	ko:K05592 deaD, cshA; ATP-dependent RNA helicase DeaD [EC:3.6.4.13]
KSF55_02400	chromosome	557573	557935	+	protein-coding	holo-ACP synthase	No	Molecular function category	GO:0008897	holo-[acyl-carrier-protein] synthase activity	I	Metabolism	Lipid metabolism	Transfers the 4'-phosphopantetheine moiety from coenzyme A to a Ser of acyl-carrier-protein	K00997	ko:K00997 acpS; holo-[acyl-carrier protein] synthase [EC:2.7.8.7]
KSF55_02405	chromosome	557935	559062	+	protein-coding	alanine racemase	No	Molecular function category	GO:0008784	alanine racemase activity	E	Metabolism	Amino Acid metabolism and transport	Catalyzes the interconversion of L-alanine and D- alanine. May also act on other amino acids	K01775	ko:K01775 alr; alanine racemase [EC:5.1.1.1]
KSF55_02410	chromosome	559510	559902	+	protein-coding	type II toxin-antitoxin system PemK/MazF family toxin	No	Molecular function category	GO:0004519	endonuclease activity	L	Information storage and processing	Replication and repair	Toxic component of a toxin-antitoxin (TA) module	K07171	ko:K07171 mazF, ndoA, chpA; mRNA interferase MazF [EC:3.1.-.-]
KSF55_02415	chromosome	560493	562475	+	protein-coding	KUP/HAK/KT family potassium transporter	No	Molecular function category	GO:0015079	potassium ion transmembrane transporter activity	P	Metabolism	Inorganic ion transport and metabolism	Transport of potassium into the cell	K03549	ko:K03549 kup; KUP system potassium uptake protein
KSF55_02420	chromosome	562968	564020	+	protein-coding	ABC transporter substrate-binding protein	No	Molecular function category	GO:0019843	rRNA binding	P	Metabolism	Inorganic ion transport and metabolism	NMT1-like family	K15553	ko:K15553 ssuA; sulfonate transport system substrate-binding protein
KSF55_02425	chromosome	564041	565054	+	protein-coding	ABC transporter permease subunit	No	Biological process category	GO:0055085	transmembrane transport	U	Cellular processes and signaling	Intracellular trafficking and secretion	Binding-protein-dependent transport system inner membrane component	K15554	ko:K15554 ssuC; sulfonate transport system permease protein
KSF55_02430	chromosome	565072	565842	+	protein-coding	ABC transporter ATP-binding protein	No	Molecular function category	GO:0005524	ATP binding	P	Metabolism	Inorganic ion transport and metabolism	ABC transporter	K15555	ko:K15555 ssuB; sulfonate transport system ATP-binding protein [EC:7.6.2.14]
KSF55_02435	chromosome	566898	569960	-	protein-coding	carbamoyl-phosphate synthase large subunit	No	Molecular function category	GO:0004088	carbamoyl-phosphate synthase (glutamine-hydrolyzing) activity	F	Metabolism	Nucleotide metabolism and transport	Carbamoyl-phosphate synthase	K01955	ko:K01955 carB, CPA2; carbamoyl-phosphate synthase large subunit [EC:6.3.5.5]
KSF55_02440	chromosome	569953	571023	-	protein-coding	carbamoyl phosphate synthase small subunit	No	Molecular function category	GO:0004088	carbamoyl-phosphate synthase (glutamine-hydrolyzing) activity	F	Metabolism	Nucleotide metabolism and transport	Carbamoyl-phosphate synthetase glutamine chain	K01956	ko:K01956 carA, CPA1; carbamoyl-phosphate synthase small subunit [EC:6.3.5.5]
KSF55_02445	chromosome	571292	572317	+	protein-coding	N-acetyl-gamma-glutamyl-phosphate reductase	No	Molecular function category	GO:0003942	N-acetyl-gamma-glutamyl-phosphate reductase activity	E	Metabolism	Amino Acid metabolism and transport	Catalyzes the NADPH-dependent reduction of N-acetyl-5- glutamyl phosphate to yield N-acetyl-L-glutamate 5-semialdehyde	K00145	ko:K00145 argC; N-acetyl-gamma-glutamyl-phosphate reductase [EC:1.2.1.38]
KSF55_02450	chromosome	572439	573647	+	protein-coding	bifunctional glutamate N-acetyltransferase/amino-acid acetyltransferase ArgJ	No	Molecular function category	GO:0004358	glutamate N-acetyltransferase activity	E	Metabolism	Amino Acid metabolism and transport	Catalyzes two activities which are involved in the cyclic version of arginine biosynthesis the synthesis of N- acetylglutamate from glutamate and acetyl-CoA as the acetyl donor, and of ornithine by transacetylation between N(2)-acetylornithine and glutamate	K00620	ko:K00620 argJ; glutamate N-acetyltransferase / amino-acid N-acetyltransferase [EC:2.3.1.35 2.3.1.1]
KSF55_02455	chromosome	573666	574412	+	protein-coding	acetylglutamate kinase	No	Molecular function category	GO:0003991	acetylglutamate kinase activity	F	Metabolism	Nucleotide metabolism and transport	Belongs to the acetylglutamate kinase family. ArgB subfamily	K00930	ko:K00930 argB; acetylglutamate kinase [EC:2.7.2.8]
KSF55_02460	chromosome	574409	575566	+	protein-coding	acetylornithine transaminase	No	Molecular function category	GO:0003992	N2-acetyl-L-ornithine:2-oxoglutarate 5-aminotransferase activity	E	Metabolism	Amino Acid metabolism and transport	acetylornithine	K00821	ko:K00821 argD; acetylornithine/N-succinyldiaminopimelate aminotransferase [EC:2.6.1.11 2.6.1.17]
KSF55_02465	chromosome	575571	576593	+	protein-coding	ornithine carbamoyltransferase	No	Molecular function category	GO:0004585	ornithine carbamoyltransferase activity	E	Metabolism	Amino Acid metabolism and transport	Reversibly catalyzes the transfer of the carbamoyl group from carbamoyl phosphate (CP) to the N(epsilon) atom of ornithine (ORN) to produce L-citrulline	K00611	ko:K00611 OTC, argF, argI; ornithine carbamoyltransferase [EC:2.1.3.3]
KSF55_02470	chromosome	576703	577209	+	protein-coding	QueT transporter family protein	No	Cellular component category	GO:0016021	integral component of membrane	S	Poorly characterized functions	Function Unknown	QueT transporter
KSF55_02475	chromosome	578193	579815	-	protein-coding	peptide ABC transporter substrate-binding protein	No	Cellular component category	GO:0043190	ATP-binding cassette (ABC) transporter complex	E	Metabolism	Amino Acid metabolism and transport	Bacterial extracellular solute-binding proteins, family 5 Middle	K15580	ko:K15580 oppA, mppA; oligopeptide transport system substrate-binding protein
KSF55_02480	chromosome	579831	580736	-	protein-coding	proline iminopeptidase-family hydrolase	No	Molecular function category	GO:0004177	aminopeptidase activity	E	Metabolism	Amino Acid metabolism and transport	Releases the N-terminal proline from various substrates	K01259	ko:K01259 pip; proline iminopeptidase [EC:3.4.11.5]
KSF55_02485	chromosome	581381	582019	-	protein-coding	cyclic di-AMP binding protein CbpA	No				S	Poorly characterized functions	Function Unknown	(CBS) domain
KSF55_02490	chromosome	582174	583568	-	protein-coding	L,D-transpeptidase/peptidoglycan binding protein	No	Biological process category	GO:0009252	peptidoglycan biosynthetic process	S	Poorly characterized functions	Function Unknown	Putative peptidoglycan binding domain
KSF55_02495	chromosome	584799	585761	-	protein-coding	L-lactate dehydrogenase	No	Molecular function category	GO:0004459	L-lactate dehydrogenase activity	C	Metabolism	Energy production and conversion	Belongs to the LDH MDH superfamily. LDH family	K00016	ko:K00016 LDH, ldh; L-lactate dehydrogenase [EC:1.1.1.27]
KSF55_02500	chromosome	586076	586633	+	protein-coding	aminoacyl-tRNA hydrolase	No	Molecular function category	GO:0004045	aminoacyl-tRNA hydrolase activity	J	Information storage and processing	Translation	The natural substrate for this enzyme may be peptidyl- tRNAs which drop off the ribosome during protein synthesis	K01056	ko:K01056 PTH1, pth, spoVC; peptidyl-tRNA hydrolase, PTH1 family [EC:3.1.1.29]
KSF55_02505	chromosome	586652	590179	+	protein-coding	transcription-repair coupling factor	No	Biological process category	GO:0000716	transcription-coupled nucleotide-excision repair, DNA damage recognition	L	Information storage and processing	Replication and repair	Couples transcription and DNA repair by recognizing RNA polymerase (RNAP) stalled at DNA lesions. Mediates ATP-dependent release of RNAP and its truncated transcript from the DNA, and recruitment of nucleotide excision repair machinery to the damaged site	K03723	ko:K03723 mfd; transcription-repair coupling factor (superfamily II helicase) [EC:3.6.4.-]
KSF55_02510	chromosome	590393	591997	+	protein-coding	polysaccharide biosynthesis protein	No	Cellular component category	GO:0005886	plasma membrane	S	Poorly characterized functions	Function Unknown	Polysaccharide biosynthesis protein	K03328	ko:K03328 TC.PST; polysaccharide transporter, PST family
KSF55_02515	chromosome	592000	592281	+	protein-coding	RNA-binding S4 domain-containing protein	No	Molecular function category	GO:0003723	RNA binding	J	Information storage and processing	Translation	S4 domain protein
KSF55_02520	chromosome	592402	592800	+	protein-coding	septum formation initiator family protein	No	Biological process category	GO:0051301	cell division	D	Cellular processes and signaling	Cell cycle control and mitosis	Septum formation initiator	K13052	ko:K13052 divIC, divA; cell division protein DivIC
KSF55_02525	chromosome	592925	593467	+	protein-coding	RNA-binding protein S1	No	Molecular function category	GO:0019843	rRNA binding	J	Information storage and processing	Translation	RNA binding	K07571	ko:K07571 K07571; S1 RNA binding domain protein
KSF55_02530	chromosome	594524	595870	+	protein-coding	tRNA lysidine(34) synthetase TilS	No	Biological process category	GO:0006400	tRNA modification	J	Information storage and processing	Translation	Ligates lysine onto the cytidine present at position 34 of the AUA codon-specific tRNA(Ile) that contains the anticodon CAU, in an ATP-dependent manner. Cytidine is converted to lysidine, thus changing the amino acid specificity of the tRNA from methionine to isoleucine	K04075	ko:K04075 tilS, mesJ; tRNA(Ile)-lysidine synthase [EC:6.3.4.19]
KSF55_02535	chromosome	595890	596432	+	protein-coding	hypoxanthine phosphoribosyltransferase	No	Biological process category	GO:0032263	GMP salvage	F	Metabolism	Nucleotide metabolism and transport	Belongs to the purine pyrimidine phosphoribosyltransferase family	K00760	ko:K00760 hprT, hpt, HPRT1; hypoxanthine phosphoribosyltransferase [EC:2.4.2.8]
KSF55_02540	chromosome	596513	598750	+	protein-coding	ATP-dependent zinc metalloprotease FtsH	No	Molecular function category	GO:0004176	ATP-dependent peptidase activity	O	Cellular processes and signaling	Post-translational modification, protein turnover, chaperone functions	Acts as a processive, ATP-dependent zinc metallopeptidase for both cytoplasmic and membrane proteins. Plays a role in the quality control of integral membrane proteins	K03798	ko:K03798 ftsH, hflB; cell division protease FtsH [EC:3.4.24.-]
KSF55_02545	chromosome	598931	599818	+	protein-coding	Hsp33 family molecular chaperone HslO	No	Molecular function category	GO:0051082	unfolded protein binding	O	Cellular processes and signaling	Post-translational modification, protein turnover, chaperone functions	Redox regulated molecular chaperone. Protects both thermally unfolding and oxidatively damaged proteins from irreversible aggregation. Plays an important role in the bacterial defense system toward oxidative stress	K04083	ko:K04083 hslO; molecular chaperone Hsp33
KSF55_02550	chromosome	599818	600825	+	protein-coding	tRNA dihydrouridine synthase DusB	No	Molecular function category	GO:0017150	tRNA dihydrouridine synthase activity	J	Information storage and processing	Translation	Catalyzes the synthesis of 5,6-dihydrouridine (D), a modified base found in the D-loop of most tRNAs, via the reduction of the C5-C6 double bond in target uridines	K05540	ko:K05540 dusB; tRNA-dihydrouridine synthase B [EC:1.-.-.-]
KSF55_02555	chromosome	600928	602427	+	protein-coding	lysine--tRNA ligase	No	Molecular function category	GO:0004824	lysine-tRNA ligase activity	J	Information storage and processing	Translation	Belongs to the class-II aminoacyl-tRNA synthetase family	K04567	ko:K04567 KARS, lysS; lysyl-tRNA synthetase, class II [EC:6.1.1.6]
KSF55_02560	chromosome	603012	604580	+	rRNA	16S ribosomal RNA	No
KSF55_02565	chromosome	604667	604741	+	tRNA	anticodon=tRNA-Ile	No
KSF55_02570	chromosome	604788	604860	+	tRNA	anticodon=tRNA-Ala	No
KSF55_02575	chromosome	605020	607943	+	rRNA	23S ribosomal RNA	No
KSF55_02580	chromosome	608014	608131	+	rRNA	5S ribosomal RNA	No
KSF55_02585	chromosome	608138	608210	+	tRNA	anticodon=tRNA-Asn	No
KSF55_02590	chromosome	608256	608328	+	tRNA	anticodon=tRNA-Thr	No
KSF55_02595	chromosome	609672	611144	+	protein-coding	peptide MFS transporter	No	Molecular function category	GO:1904680	peptide transmembrane transporter activity	U	Cellular processes and signaling	Intracellular trafficking and secretion	amino acid peptide transporter	K03305	ko:K03305 TC.POT; proton-dependent oligopeptide transporter, POT family
KSF55_02600	chromosome	611205	612038	+	protein-coding	metallophosphoesterase	No	Molecular function category	GO:0016787	hydrolase activity	S	Poorly characterized functions	Function Unknown	Calcineurin-like phosphoesterase
KSF55_02605	chromosome	612113	612195	+	tRNA	anticodon=tRNA-Tyr	No
KSF55_02610	chromosome	612205	612276	+	tRNA	anticodon=tRNA-Gln	No
KSF55_02615	chromosome	613099	613416	+	protein-coding	cupin domain-containing protein	No				S	Poorly characterized functions	Function Unknown	Cupin 2, conserved barrel domain protein
KSF55_02620	chromosome	613461	613796	+	protein-coding	cupin domain-containing protein	No	Molecular function category	GO:0051213	dioxygenase activity	S	Poorly characterized functions	Function Unknown	Cupin domain
KSF55_02625	chromosome	613829	614656	+	protein-coding	serine/threonine protein phosphatase	No	Molecular function category	GO:0016787	hydrolase activity	T	Cellular processes and signaling	Signal Transduction	Calcineurin-like phosphoesterase	K07313	ko:K07313 pphA; serine/threonine protein phosphatase 1 [EC:3.1.3.16]
KSF55_02630	chromosome	614788	615888	-	protein-coding	anion permease	No	Biological process category	GO:0055085	transmembrane transport	P	Metabolism	Inorganic ion transport and metabolism	Citrate transporter
KSF55_02635	chromosome	616166	616978	-	protein-coding	nicotinamide riboside transporter PnuC	No	Molecular function category	GO:0034257	nicotinamide riboside transmembrane transporter activity	H	Metabolism	Coenzyme metabolism	nicotinamide mononucleotide transporter	K03811	ko:K03811 pnuC; nicotinamide mononucleotide transporter
KSF55_02640	chromosome	617343	618131	+	protein-coding	pyrroline-5-carboxylate reductase	No	Molecular function category	GO:0004735	pyrroline-5-carboxylate reductase activity	E	Metabolism	Amino Acid metabolism and transport	Catalyzes the reduction of 1-pyrroline-5-carboxylate (PCA) to L-proline	K00286	ko:K00286 proC; pyrroline-5-carboxylate reductase [EC:1.5.1.2]
KSF55_02645	chromosome	618212	619348	+	protein-coding	N-acetylglucosamine-6-phosphate deacetylase	No	Molecular function category	GO:0008448	N-acetylglucosamine-6-phosphate deacetylase activity	G	Metabolism	Carbohydrate metabolism and transport	Belongs to the metallo-dependent hydrolases superfamily. NagA family	K01443	ko:K01443 nagA, AMDHD2; N-acetylglucosamine-6-phosphate deacetylase [EC:3.5.1.25]
KSF55_02650	chromosome	619372	620073	+	protein-coding	GntR family transcriptional regulator	No	Molecular function category	GO:0003700	DNA-binding transcription factor activity	K	Information storage and processing	Transcription	UbiC transcription regulator-associated domain protein	K24967	ko:K24967 nagR; GntR family transcriptional regulator, N-acetylglucosamine utilization regulator
KSF55_02655	chromosome	620212	620949	-	protein-coding	WecB/TagA/CpsF family glycosyltransferase	No	Molecular function category	GO:0047244	N-acetylglucosaminyldiphosphoundecaprenol N-acetyl-beta-D-mannosaminyltransferase activity	F	Metabolism	Nucleotide metabolism and transport	Catalyzes the conversion of GlcNAc-PP-undecaprenol into ManNAc-GlcNAc-PP-undecaprenol, the first committed lipid intermediate in the de novo synthesis of teichoic acid	K05946	ko:K05946 tagA, tarA; N-acetylglucosaminyldiphosphoundecaprenol N-acetyl-beta-D-mannosaminyltransferase [EC:2.4.1.187]
KSF55_02660	chromosome	621107	622585	+	protein-coding	nicotinate phosphoribosyltransferase	No	Molecular function category	GO:0004516	nicotinate phosphoribosyltransferase activity	F	Metabolism	Nucleotide metabolism and transport	Catalyzes the synthesis of beta-nicotinate D- ribonucleotide from nicotinate and 5-phospho-D-ribose 1-phosphate at the expense of ATP	K00763	ko:K00763 pncB, NAPRT1; nicotinate phosphoribosyltransferase [EC:6.3.4.21]
KSF55_02665	chromosome	622585	623412	+	protein-coding	ammonia-dependent NAD(+) synthetase	No	Molecular function category	GO:0008795	NAD+ synthase activity	F	Metabolism	Nucleotide metabolism and transport	Catalyzes the ATP-dependent amidation of deamido-NAD to form NAD. Uses ammonia as a nitrogen source	K01916	ko:K01916 nadE; NAD+ synthase [EC:6.3.1.5]
KSF55_02670	chromosome	624979	627633	+	protein-coding	cation-translocating P-type ATPase	No	Molecular function category	GO:0140603	ATP hydrolysis activity	P	Metabolism	Inorganic ion transport and metabolism	P-type ATPase	K01537	ko:K01537 ATP2C; P-type Ca2+ transporter type 2C [EC:7.2.2.10]
KSF55_02675	chromosome	627689	628123	+	protein-coding	hypothetical protein	No								K02029	ko:K02029 ABC.PA.P; polar amino acid transport system permease protein
KSF55_02680	chromosome	628544	630724	+	protein-coding	RNA-binding transcriptional accessory protein	No	Molecular function category	GO:0019843	rRNA binding	K	Information storage and processing	Transcription	Tex-like protein N-terminal domain protein	K06959	ko:K06959 tex; protein Tex
KSF55_02685	chromosome	630717	631175	+	protein-coding	SprT family protein	No	Molecular function category	GO:0008270	zinc ion binding	S	Poorly characterized functions	Function Unknown	Belongs to the SprT family	K03095	ko:K03095 sprL; SprT-like protein
KSF55_02690	chromosome	631228	632514	+	protein-coding	homoserine dehydrogenase	Yes (Phage1)	Molecular function category	GO:0004412	homoserine dehydrogenase activity	E	Metabolism	Amino Acid metabolism and transport	homoserine dehydrogenase	K00003	ko:K00003 hom; homoserine dehydrogenase [EC:1.1.1.3]
KSF55_02695	chromosome	632523	633398	+	protein-coding	homoserine kinase	Yes (Phage1)	Molecular function category	GO:0004413	homoserine kinase activity	F	Metabolism	Nucleotide metabolism and transport	Catalyzes the ATP-dependent phosphorylation of L- homoserine to L-homoserine phosphate	K00872	ko:K00872 thrB; homoserine kinase [EC:2.7.1.39]
KSF55_02700	chromosome	633454	633538	+	tRNA	anticodon=tRNA-Leu	Yes (Phage1)
KSF55_02705	chromosome	633689	634846	-	protein-coding	site-specific integrase	Yes (Phage1)	Biological process category	GO:0015074	DNA integration	L	Information storage and processing	Replication and repair	Phage integrase family
KSF55_02710	chromosome	635430	635521	-	tRNA	anticodon=tRNA-OTHER	Yes (Phage1)
KSF55_02715	chromosome	635761	635842	-	tRNA	anticodon=tRNA-OTHER	Yes (Phage1)
KSF55_02720	chromosome	636165	636255	-	tRNA	anticodon=tRNA-OTHER	Yes (Phage1)
KSF55_02725	chromosome	636303	636485	-	protein-coding	hypothetical protein	Yes (Phage1)
KSF55_02730	chromosome	636512	636608	-	tRNA	anticodon=tRNA-OTHER	Yes (Phage1)
KSF55_02735	chromosome	636614	636687	-	tRNA	anticodon=tRNA-Ile	Yes (Phage1)
KSF55_02740	chromosome	636702	636787	-	tRNA	anticodon=tRNA-Gln	Yes (Phage1)
KSF55_02745	chromosome	636972	637178	-	protein-coding	hypothetical protein	Yes (Phage1)	Cellular component category	GO:0016021	integral component of membrane
KSF55_02750	chromosome	637243	637632	-	protein-coding	ImmA/IrrE family metallo-endopeptidase	Yes (Phage1)				S	Poorly characterized functions	Function Unknown	Pfam:Peptidase_M78
KSF55_02755	chromosome	637663	637989	-	protein-coding	helix-turn-helix domain-containing protein	Yes (Phage1)	Molecular function category	GO:0003677	DNA binding	K	Information storage and processing	Transcription	Helix-turn-helix XRE-family like proteins
KSF55_02760	chromosome	638248	638469	+	protein-coding	hypothetical protein	Yes (Phage1)	Molecular function category	GO:0003677	DNA binding
KSF55_02765	chromosome	638484	638768	+	protein-coding	hypothetical protein	Yes (Phage1)
KSF55_02770	chromosome	639030	639728	+	protein-coding	Rha family transcriptional regulator	Yes (Phage1)	Molecular function category	GO:0003677	DNA binding	S	Poorly characterized functions	Function Unknown	DNA binding
KSF55_02775	chromosome	639740	639949	+	protein-coding	hypothetical protein	Yes (Phage1)
KSF55_02780	chromosome	640065	640391	-	protein-coding	RNA polymerase III	Yes (Phage1)
KSF55_02785	chromosome	640459	640737	+	protein-coding	hypothetical protein	Yes (Phage1)	Molecular function category	GO:0017103	UTP:galactose-1-phosphate uridylyltransferase activity
KSF55_02790	chromosome	640872	641111	+	protein-coding	tagatose-bisphosphate aldolase	Yes (Phage1)	Molecular function category	GO:0009025	tagatose-bisphosphate aldolase activity
KSF55_02795	chromosome	641123	641323	+	protein-coding	hypothetical protein	Yes (Phage1)
KSF55_02800	chromosome	641335	641559	+	protein-coding	hypothetical protein	Yes (Phage1)
KSF55_02805	chromosome	641608	641778	+	protein-coding	hypothetical protein	Yes (Phage1)
KSF55_02810	chromosome	641779	642084	+	protein-coding	hypothetical protein	Yes (Phage1)
KSF55_02815	chromosome	642183	642986	+	protein-coding	replisome organizer	Yes (Phage1)	Cellular component category	GO:0016021	integral component of membrane	L	Information storage and processing	Replication and repair	DnaD domain protein
KSF55_02820	chromosome	642980	643855	+	protein-coding	ATP-binding protein	Yes (Phage1)	Molecular function category	GO:0005524	ATP binding	L	Information storage and processing	Replication and repair	IstB-like ATP binding protein	K02315	ko:K02315 dnaC; DNA replication protein DnaC
KSF55_02825	chromosome	644012	644311	+	protein-coding	hypothetical protein	Yes (Phage1)
KSF55_02830	chromosome	644314	644481	+	protein-coding	hypothetical protein	Yes (Phage1)	Molecular function category	GO:0016787	hydrolase activity
KSF55_02835	chromosome	644562	644738	+	protein-coding	hypothetical protein	Yes (Phage1)
KSF55_02840	chromosome	644731	644868	+	protein-coding	hypothetical protein	Yes (Phage1)
KSF55_02845	chromosome	645005	645238	+	protein-coding	hypothetical protein	Yes (Phage1)
KSF55_02850	chromosome	645484	645912	+	protein-coding	transcriptional regulator	Yes (Phage1)				S	Poorly characterized functions	Function Unknown	Transcriptional regulator, RinA family
KSF55_02855	chromosome	646699	646950	+	protein-coding	hypothetical protein	Yes (Phage1)
KSF55_02860	chromosome	646934	647110	+	protein-coding	hypothetical protein	Yes (Phage1)				V	Cellular processes and signaling	Defense Mechanisms	HNH nucleases
KSF55_02865	chromosome	647480	647552	+	tRNA	anticodon=tRNA-Met	Yes (Phage1)
KSF55_02870	chromosome	647610	647804	+	protein-coding	hypothetical protein	Yes (Phage1)
KSF55_02875	chromosome	647801	648046	+	protein-coding	hypothetical protein	Yes (Phage1)
KSF55_02880	chromosome	648046	648390	+	protein-coding	hypothetical protein	Yes (Phage1)
KSF55_02885	chromosome	648395	648901	+	protein-coding	HNH endonuclease	Yes (Phage1)	Molecular function category	GO:0004519	endonuclease activity	V	Cellular processes and signaling	Defense Mechanisms	HNH nucleases
KSF55_02890	chromosome	649004	649504	+	protein-coding	phage terminase small subunit P27 family	Yes (Phage1)				L	Information storage and processing	Replication and repair	Phage terminase, small subunit
KSF55_02895	chromosome	649497	651374	+	protein-coding	terminase large subunit	Yes (Phage1)	Cellular component category	GO:0016021	integral component of membrane	S	Poorly characterized functions	Function Unknown	Phage Terminase
KSF55_02900	chromosome	651565	652737	+	protein-coding	phage portal protein	Yes (Phage1)				S	Poorly characterized functions	Function Unknown	Phage portal protein
KSF55_02905	chromosome	652734	653411	+	protein-coding	Clp protease ClpP	Yes (Phage1)	Molecular function category	GO:0004176	ATP-dependent peptidase activity	U	Cellular processes and signaling	Intracellular trafficking and secretion	ATP-dependent Clp protease proteolytic subunit	K01358	ko:K01358 clpP, CLPP; ATP-dependent Clp protease, protease subunit [EC:3.4.21.92]
KSF55_02910	chromosome	653412	654620	+	protein-coding	phage major capsid protein	Yes (Phage1)				S	Poorly characterized functions	Function Unknown	Phage capsid family
KSF55_02915	chromosome	654644	655015	+	protein-coding	head-tail connector protein	Yes (Phage1)				S	Poorly characterized functions	Function Unknown	Phage gp6-like head-tail connector protein
KSF55_02920	chromosome	654999	655346	+	protein-coding	phage head closure protein	Yes (Phage1)				S	Poorly characterized functions	Function Unknown	Head-tail joining protein
KSF55_02925	chromosome	655339	655776	+	protein-coding	phage tail protein	Yes (Phage1)
KSF55_02930	chromosome	655773	656147	+	protein-coding	DUF806 family protein	Yes (Phage1)								K04646	ko:K04646 CLTC; clathrin heavy chain
KSF55_02935	chromosome	656162	656821	+	protein-coding	phage tail protein	Yes (Phage1)
KSF55_02940	chromosome	656845	657729	+	protein-coding	hypothetical protein	Yes (Phage1)
KSF55_02945	chromosome	657745	658071	+	protein-coding	phage tail assembly chaperone	Yes (Phage1)
KSF55_02950	chromosome	658116	658298	+	protein-coding	hypothetical protein	Yes (Phage1)
KSF55_02955	chromosome	658313	663958	+	protein-coding	phage tail tape measure protein	Yes (Phage1)				L	Information storage and processing	Replication and repair	Phage tail tape measure protein TP901
KSF55_02960	chromosome	663971	666823	+	protein-coding	phage tail family protein	Yes (Phage1)
KSF55_02965	chromosome	666835	669267	+	protein-coding	phage tail protein	Yes (Phage1)
KSF55_02970	chromosome	669287	671203	+	protein-coding	hypothetical protein	Yes (Phage1)
KSF55_02975	chromosome	671196	671426	+	protein-coding	hypothetical protein	Yes (Phage1)
KSF55_02980	chromosome	671588	671740	+	protein-coding	hypothetical protein	Yes (Phage1)
KSF55_02985	chromosome	671741	672862	+	protein-coding	hypothetical protein	Yes (Phage1)	Molecular function category	GO:0003796	lysozyme activity	M	Cellular processes and signaling	Cell wall/membrane/envelop biogenesis	hydrolase, family 25	K07273	ko:K07273 acm; lysozyme
KSF55_02990	chromosome	672863	673111	+	protein-coding	hemolysin XhlA family protein	Yes (Phage1)	Cellular component category	GO:0016021	integral component of membrane	S	Poorly characterized functions	Function Unknown	Haemolysin XhlA
KSF55_02995	chromosome	673123	673674	+	protein-coding	holin	Yes (Phage1)	Cellular component category	GO:0016021	integral component of membrane
KSF55_03000	chromosome	674824	675066	+	protein-coding	hypothetical protein	No
KSF55_03005	chromosome	675603	676469	+	protein-coding	C39 family peptidase	No	Cellular component category	GO:0016021	integral component of membrane	G	Metabolism	Carbohydrate metabolism and transport	Peptidase_C39 like family
KSF55_03010	chromosome	676762	677736	+	protein-coding	mannose/fructose/sorbose PTS transporter subunit IIA	No	Molecular function category	GO:0008982	protein-N(PI)-phosphohistidine-sugar phosphotransferase activity	G	Metabolism	Carbohydrate metabolism and transport	PTS system sorbose subfamily IIB component	K02794	ko:K02794 manX; mannose PTS system EIIAB component [EC:2.7.1.191]
KSF55_03015	chromosome	677772	678581	+	protein-coding	PTS mannose/fructose/sorbose transporter subunit IIC	No	Biological process category	GO:0009401	phosphoenolpyruvate-dependent sugar phosphotransferase system	G	Metabolism	Carbohydrate metabolism and transport	PTS system	K02795	ko:K02795 manY; mannose PTS system EIIC component
KSF55_03020	chromosome	678600	679532	+	protein-coding	PTS system mannose/fructose/sorbose family transporter subunit IID	No	Biological process category	GO:0009401	phosphoenolpyruvate-dependent sugar phosphotransferase system	G	Metabolism	Carbohydrate metabolism and transport	system, mannose fructose sorbose family IID component	K02796	ko:K02796 manZ; mannose PTS system EIID component
KSF55_03025	chromosome	679666	680052	+	protein-coding	DUF956 family protein	No	Molecular function category	GO:0003735	structural constituent of ribosome	S	Poorly characterized functions	Function Unknown	Domain of unknown function (DUF956)
KSF55_03030	chromosome	680357	683209	+	protein-coding	sigma 54-interacting transcriptional regulator	No	Biological process category	GO:0009401	phosphoenolpyruvate-dependent sugar phosphotransferase system	K	Information storage and processing	Transcription	Sigma-54 interaction domain
KSF55_03035	chromosome	683280	683699	+	protein-coding	PTS sugar transporter subunit IIA	No	Biological process category	GO:0009401	phosphoenolpyruvate-dependent sugar phosphotransferase system	G	Metabolism	Carbohydrate metabolism and transport	PTS system fructose IIA component	K02794	ko:K02794 manX; mannose PTS system EIIAB component [EC:2.7.1.191]
KSF55_03040	chromosome	683696	684229	+	protein-coding	PTS sugar transporter subunit IIB	No	Molecular function category	GO:0008982	protein-N(PI)-phosphohistidine-sugar phosphotransferase activity	G	Metabolism	Carbohydrate metabolism and transport	PTS system sorbose subfamily IIB component	K02794	ko:K02794 manX; mannose PTS system EIIAB component [EC:2.7.1.191]
KSF55_03045	chromosome	684471	685442	+	protein-coding	ketoacyl-ACP synthase III	No	Molecular function category	GO:0033818	beta-ketoacyl-acyl-carrier-protein synthase III activity	I	Metabolism	Lipid metabolism	Catalyzes the condensation reaction of fatty acid synthesis by the addition to an acyl acceptor of two carbons from malonyl-ACP. Catalyzes the first condensation reaction which initiates fatty acid synthesis and may therefore play a role in governing the total rate of fatty acid production. Possesses both acetoacetyl-ACP synthase and acetyl transacylase activities. Its substrate specificity deter…	K00648	ko:K00648 fabH; 3-oxoacyl-[acyl-carrier-protein] synthase III [EC:2.3.1.180]
KSF55_03050	chromosome	685458	685934	+	protein-coding	acetyl-CoA carboxylase biotin carboxyl carrier protein subunit	No	Molecular function category	GO:0003989	acetyl-CoA carboxylase activity	I	Metabolism	Lipid metabolism	Biotin-requiring enzyme	K02160	ko:K02160 accB, bccP; acetyl-CoA carboxylase biotin carboxyl carrier protein
KSF55_03055	chromosome	685937	687259	+	protein-coding	acetyl-CoA carboxylase biotin carboxylase subunit	No	Molecular function category	GO:0016874	ligase activity	I	Metabolism	Lipid metabolism	Biotin carboxylase C-terminal domain	K01961	ko:K01961 accC; acetyl-CoA carboxylase, biotin carboxylase subunit [EC:6.4.1.2 6.3.4.14]
KSF55_03060	chromosome	687256	688059	+	protein-coding	acetyl-CoA carboxyl transferase	No	Molecular function category	GO:0003989	acetyl-CoA carboxylase activity	I	Metabolism	Lipid metabolism	Component of the acetyl coenzyme A carboxylase (ACC) complex. Biotin carboxylase (BC) catalyzes the carboxylation of biotin on its carrier protein (BCCP) and then the CO(2) group is transferred by the transcarboxylase to acetyl-CoA to form malonyl- CoA	K01963	ko:K01963 accD; acetyl-CoA carboxylase carboxyl transferase subunit beta [EC:6.4.1.2 2.1.3.15]
KSF55_03065	chromosome	688052	688825	+	protein-coding	hypothetical protein	No	Biological process category	GO:2001295	malonyl-CoA biosynthetic process	I	Metabolism	Lipid metabolism	Acetyl co-enzyme A carboxylase carboxyltransferase alpha subunit	K01962	ko:K01962 accA; acetyl-CoA carboxylase carboxyl transferase subunit alpha [EC:6.4.1.2 2.1.3.15]
KSF55_03070	chromosome	689958	691157	-	protein-coding	LCP family protein	No	Cellular component category	GO:0016021	integral component of membrane	K	Information storage and processing	Transcription	Cell envelope-like function transcriptional attenuator common domain protein	K01005	ko:K01005 tagT_U_V; polyisoprenyl-teichoic acid--peptidoglycan teichoic acid transferase [EC:2.7.8.-]
KSF55_03075	chromosome	691465	692427	+	protein-coding	AEC family transporter	No	Biological process category	GO:0055085	transmembrane transport	S	Poorly characterized functions	Function Unknown	Transporter, auxin efflux carrier (AEC) family protein	K24180	ko:K24180 mleP; malate permease and related proteins
KSF55_03080	chromosome	692740	693774	+	protein-coding	DMT family transporter	No	Cellular component category	GO:0016021	integral component of membrane	G	Metabolism	Carbohydrate metabolism and transport	EamA-like transporter family
KSF55_03085	chromosome	693979	694656	+	protein-coding	2,3-diphosphoglycerate-dependent phosphoglycerate mutase	No	Molecular function category	GO:0046538	2,3-bisphosphoglycerate-dependent phosphoglycerate mutase activity	G	Metabolism	Carbohydrate metabolism and transport	Catalyzes the interconversion of 2-phosphoglycerate and 3-phosphoglycerate	K01834	ko:K01834 PGAM, gpmA; 2,3-bisphosphoglycerate-dependent phosphoglycerate mutase [EC:5.4.2.11]
KSF55_03090	chromosome	694857	695314	-	protein-coding	type II toxin-antitoxin system HicB family antitoxin	No				S	Poorly characterized functions	Function Unknown	PFAM Uncharacterised protein family UPF0150
KSF55_03095	chromosome	696011	696703	+	protein-coding	matrixin family metalloprotease	No	Cellular component category	GO:0031012	extracellular matrix	O	Cellular processes and signaling	Post-translational modification, protein turnover, chaperone functions	Zinc-dependent metalloprotease
KSF55_03100	chromosome	697913	699244	-	protein-coding	C1 family peptidase	No	Molecular function category	GO:0008234	cysteine-type peptidase activity	E	Metabolism	Amino Acid metabolism and transport	Peptidase C1-like family	K01372	ko:K01372 BLMH, pepC; bleomycin hydrolase [EC:3.4.22.40]
KSF55_03105	chromosome	699320	700003	-	protein-coding	ribose-5-phosphate isomerase RpiA	No	Biological process category	GO:0009052	pentose-phosphate shunt, non-oxidative branch	G	Metabolism	Carbohydrate metabolism and transport	Catalyzes the reversible conversion of ribose-5- phosphate to ribulose 5-phosphate	K01807	ko:K01807 rpiA; ribose 5-phosphate isomerase A [EC:5.3.1.6]
KSF55_03110	chromosome	700013	700309	-	protein-coding	N-acetyltransferase	No	Molecular function category	GO:0008080	N-acetyltransferase activity	S	Poorly characterized functions	Function Unknown	GCN5-related N-acetyl-transferase	K06975	ko:K06975 K06975; uncharacterized protein
KSF55_03115	chromosome	700908	701444	+	protein-coding	dUTP diphosphatase	No	Molecular function category	GO:0004170	dUTP diphosphatase activity	F	Metabolism	Nucleotide metabolism and transport	dUTP diphosphatase	K01520	ko:K01520 dut, DUT; dUTP pyrophosphatase [EC:3.6.1.23]
KSF55_03120	chromosome	701581	702960	+	protein-coding	DNA repair protein RadA	No	Biological process category	GO:0000725	recombinational repair	O	Cellular processes and signaling	Post-translational modification, protein turnover, chaperone functions	DNA-dependent ATPase involved in processing of recombination intermediates, plays a role in repairing DNA breaks. Stimulates the branch migration of RecA-mediated strand transfer reactions, allowing the 3' invading strand to extend heteroduplex DNA faster. Binds ssDNA in the presence of ADP but not other nucleotides, has ATPase activity that is stimulated by ssDNA and various branched DNA structu…	K04485	ko:K04485 radA, sms; DNA repair protein RadA/Sms
KSF55_03125	chromosome	702979	704187	+	protein-coding	PIN/TRAM domain-containing protein	No	Cellular component category	GO:0005886	plasma membrane	S	Poorly characterized functions	Function Unknown	domain protein
KSF55_03130	chromosome	705191	706681	+	protein-coding	glutamate--tRNA ligase	No	Molecular function category	GO:0004818	glutamate-tRNA ligase activity	J	Information storage and processing	Translation	Catalyzes the attachment of glutamate to tRNA(Glu) in a two-step reaction glutamate is first activated by ATP to form Glu-AMP and then transferred to the acceptor end of tRNA(Glu)	K09698	ko:K09698 gltX; nondiscriminating glutamyl-tRNA synthetase [EC:6.1.1.24]
KSF55_03135	chromosome	707864	709279	+	protein-coding	cysteine--tRNA ligase	No	Molecular function category	GO:0004817	cysteine-tRNA ligase activity	J	Information storage and processing	Translation	Belongs to the class-I aminoacyl-tRNA synthetase family	K01883	ko:K01883 CARS, cysS; cysteinyl-tRNA synthetase [EC:6.1.1.16]
KSF55_03140	chromosome	709281	709691	+	protein-coding	Mini-ribonuclease 3	No	Molecular function category	GO:0004525	ribonuclease III activity	J	Information storage and processing	Translation	Involved in correct processing of both the 5' and 3' ends of 23S rRNA precursor. Processes 30S rRNA precursor transcript even in absence of ribonuclease 3 (Rnc)	K11145	ko:K11145 K11145; ribonuclease III family protein [EC:3.1.26.-]
KSF55_03145	chromosome	709663	710448	+	protein-coding	23S rRNA (guanosine(2251)-2'-O)-methyltransferase RlmB	No	Molecular function category	GO:0008173	RNA methyltransferase activity	J	Information storage and processing	Translation	Belongs to the class IV-like SAM-binding methyltransferase superfamily. RNA methyltransferase TrmH family	K03218	ko:K03218 rlmB; 23S rRNA (guanosine2251-2'-O)-methyltransferase [EC:2.1.1.185]
KSF55_03150	chromosome	710450	710995	+	protein-coding	NYN domain-containing protein	No	Molecular function category	GO:0003677	DNA binding	S	Poorly characterized functions	Function Unknown	YacP-like NYN domain	K06962	ko:K06962 K06962; uncharacterized protein
KSF55_03155	chromosome	711383	711946	+	protein-coding	sigma-70 family RNA polymerase sigma factor	No	Biological process category	GO:0006352	DNA-templated transcription, initiation	K	Information storage and processing	Transcription	Sigma-70 region 2	K03088	ko:K03088 rpoE; RNA polymerase sigma-70 factor, ECF subfamily
KSF55_03160	chromosome	712008	712157	+	protein-coding	50S ribosomal protein L33	No	Molecular function category	GO:0003735	structural constituent of ribosome	J	Information storage and processing	Translation	Belongs to the bacterial ribosomal protein bL33 family	K02913	ko:K02913 RP-L33, MRPL33, rpmG; large subunit ribosomal protein L33
KSF55_03165	chromosome	712169	712354	+	protein-coding	preprotein translocase subunit SecE	No	Molecular function category	GO:0008320	protein transmembrane transporter activity	U	Cellular processes and signaling	Intracellular trafficking and secretion	Essential subunit of the Sec protein translocation channel SecYEG. Clamps together the 2 halves of SecY. May contact the channel plug during translocation	K03073	ko:K03073 secE; preprotein translocase subunit SecE
KSF55_03170	chromosome	712460	713008	+	protein-coding	transcription termination/antitermination protein NusG	No	Biological process category	GO:0006354	DNA-templated transcription, elongation	K	Information storage and processing	Transcription	Participates in transcription elongation, termination and antitermination	K02601	ko:K02601 nusG; transcription termination/antitermination protein NusG
KSF55_03175	chromosome	713043	713930	+	protein-coding	alpha/beta hydrolase	No	Molecular function category	GO:0016787	hydrolase activity	S	Poorly characterized functions	Function Unknown	Alpha/beta hydrolase of unknown function (DUF915)
KSF55_03180	chromosome	714032	714457	+	protein-coding	50S ribosomal protein L11	No	Molecular function category	GO:0070180	large ribosomal subunit rRNA binding	J	Information storage and processing	Translation	Forms part of the ribosomal stalk which helps the ribosome interact with GTP-bound translation factors	K02867	ko:K02867 RP-L11, MRPL11, rplK; large subunit ribosomal protein L11
KSF55_03185	chromosome	714558	715247	+	protein-coding	50S ribosomal protein L1	No	Biological process category	GO:0006417	regulation of translation	J	Information storage and processing	Translation	Binds directly to 23S rRNA. The L1 stalk is quite mobile in the ribosome, and is involved in E site tRNA release	K02863	ko:K02863 RP-L1, MRPL1, rplA; large subunit ribosomal protein L1
KSF55_03190	chromosome	715446	715949	+	protein-coding	50S ribosomal protein L10	No	Molecular function category	GO:0070180	large ribosomal subunit rRNA binding	J	Information storage and processing	Translation	Forms part of the ribosomal stalk, playing a central role in the interaction of the ribosome with GTP-bound translation factors	K02864	ko:K02864 RP-L10, MRPL10, rplJ; large subunit ribosomal protein L10
KSF55_03195	chromosome	716009	716377	+	protein-coding	50S ribosomal protein L7/L12	No	Molecular function category	GO:0003735	structural constituent of ribosome	J	Information storage and processing	Translation	Forms part of the ribosomal stalk which helps the ribosome interact with GTP-bound translation factors. Is thus essential for accurate translation	K02935	ko:K02935 RP-L7, MRPL12, rplL; large subunit ribosomal protein L7/L12
KSF55_03200	chromosome	716529	717731	-	protein-coding	tyrosine-type recombinase/integrase	Yes (Phage2)	Biological process category	GO:0015074	DNA integration	L	Information storage and processing	Replication and repair	Belongs to the 'phage' integrase family
KSF55_03205	chromosome	717812	717882	-	tRNA	anticodon=tRNA-Gly	Yes (Phage2)
KSF55_03210	chromosome	717940	718116	-	protein-coding	hypothetical protein	Yes (Phage2)
KSF55_03215	chromosome	718140	718226	-	tRNA	anticodon=tRNA-OTHER	Yes (Phage2)
KSF55_03220	chromosome	718389	719108	-	protein-coding	hypothetical protein	Yes (Phage2)	Cellular component category	GO:0016021	integral component of membrane	M	Cellular processes and signaling	Cell wall/membrane/envelop biogenesis	Membrane
KSF55_03225	chromosome	719272	720195	-	protein-coding	DUF5067 domain-containing protein	Yes (Phage2)
KSF55_03230	chromosome	720296	720718	-	protein-coding	ImmA/IrrE family metallo-endopeptidase	Yes (Phage2)
KSF55_03235	chromosome	720733	721236	-	protein-coding	helix-turn-helix domain-containing protein	Yes (Phage2)	Molecular function category	GO:0003677	DNA binding	S	Poorly characterized functions	Function Unknown	protein disulfide oxidoreductase activity
KSF55_03240	chromosome	721382	721636	+	protein-coding	helix-turn-helix domain-containing protein	Yes (Phage2)	Molecular function category	GO:0003677	DNA binding
KSF55_03245	chromosome	721633	721833	+	protein-coding	hypothetical protein	Yes (Phage2)
KSF55_03250	chromosome	721830	722051	-	protein-coding	DUF2188 domain-containing protein	Yes (Phage2)				S	Poorly characterized functions	Function Unknown	Uncharacterized protein conserved in bacteria (DUF2188)
KSF55_03255	chromosome	722216	722635	-	protein-coding	hypothetical protein	Yes (Phage2)
KSF55_03260	chromosome	722715	722897	+	protein-coding	hypothetical protein	Yes (Phage2)
KSF55_03265	chromosome	722958	723512	+	protein-coding	hypothetical protein	Yes (Phage2)	Molecular function category	GO:0003677	DNA binding
KSF55_03270	chromosome	723518	723805	+	protein-coding	DNA-binding protein	Yes (Phage2)	Molecular function category	GO:0003677	DNA binding
KSF55_03275	chromosome	724125	724622	+	protein-coding	hypothetical protein	Yes (Phage2)
KSF55_03280	chromosome	724625	725512	+	protein-coding	recombinase RecT	Yes (Phage2)	Biological process category	GO:0006259	DNA metabolic process	L	Information storage and processing	Replication and repair	RecT family	K07455	ko:K07455 recT; recombination protein RecT
KSF55_03285	chromosome	725544	726296	+	protein-coding	PD-(D/E)XK nuclease-like domain-containing protein	Yes (Phage2)	Molecular function category	GO:0016787	hydrolase activity	L	Information storage and processing	Replication and repair	PDDEXK-like domain of unknown function (DUF3799)
KSF55_03290	chromosome	726377	727219	+	protein-coding	DnaD domain protein	Yes (Phage2)				L	Information storage and processing	Replication and repair	DnaD domain protein
KSF55_03295	chromosome	727296	727796	+	protein-coding	hypothetical protein	Yes (Phage2)
KSF55_03300	chromosome	727793	728173	+	protein-coding	hypothetical protein	Yes (Phage2)	Molecular function category	GO:0000287	magnesium ion binding	L	Information storage and processing	Replication and repair	Endonuclease that resolves Holliday junction intermediates made during homologous genetic recombination and DNA repair. Exhibits sequence and structure-selective cleavage of four-way DNA junctions, where it introduces symmetrical nicks in two strands of the same polarity at the 5' side of dinucleotides. Corrects the defects in genetic recombination and DNA repair associated with inactivation of r…
KSF55_03305	chromosome	728166	728324	+	protein-coding	hypothetical protein	Yes (Phage2)	Molecular function category	GO:0016787	hydrolase activity
KSF55_03310	chromosome	728499	728675	+	protein-coding	hypothetical protein	Yes (Phage2)
KSF55_03315	chromosome	728668	729069	+	protein-coding	YopX family protein	Yes (Phage2)				S	Poorly characterized functions	Function Unknown	YopX protein
KSF55_03320	chromosome	729066	729500	+	protein-coding	DUF1642 domain-containing protein	Yes (Phage2)
KSF55_03325	chromosome	729618	729785	+	protein-coding	hypothetical protein	Yes (Phage2)
KSF55_03330	chromosome	729817	730050	+	protein-coding	hypothetical protein	Yes (Phage2)
KSF55_03335	chromosome	730132	730592	+	protein-coding	transcriptional regulator	Yes (Phage2)				S	Poorly characterized functions	Function Unknown	Transcriptional regulator, ArpU family
KSF55_03340	chromosome	730715	730787	+	tRNA	anticodon=tRNA-Asn	Yes (Phage2)
KSF55_03345	chromosome	730857	730928	+	tRNA	anticodon=tRNA-Trp	Yes (Phage2)
KSF55_03350	chromosome	731371	731583	+	protein-coding	DUF2829 domain-containing protein	Yes (Phage2)
KSF55_03355	chromosome	731633	731884	+	protein-coding	hypothetical protein	Yes (Phage2)
KSF55_03360	chromosome	731975	732640	+	protein-coding	DNA-packaging protein	Yes (Phage2)	Molecular function category	GO:0043565	sequence-specific DNA binding	L	Information storage and processing	Replication and repair	transposase activity
KSF55_03365	chromosome	732621	733946	+	protein-coding	PBSX family phage terminase large subunit	Yes (Phage2)				S	Poorly characterized functions	Function Unknown	Phage terminase, large subunit, PBSX family
KSF55_03370	chromosome	733994	735544	+	protein-coding	phage portal protein	Yes (Phage2)				S	Poorly characterized functions	Function Unknown	Phage portal protein, SPP1 Gp6-like
KSF55_03375	chromosome	735537	736622	+	protein-coding	phage minor capsid protein	Yes (Phage2)	Molecular function category	GO:0005198	structural molecule activity	S	Poorly characterized functions	Function Unknown	Phage minor capsid protein 2
KSF55_03380	chromosome	736686	737285	+	protein-coding	hypothetical protein	Yes (Phage2)
KSF55_03385	chromosome	737299	738246	+	protein-coding	N4-gp56 family major capsid protein	Yes (Phage2)
KSF55_03390	chromosome	738335	738595	+	protein-coding	hypothetical protein	Yes (Phage2)
KSF55_03395	chromosome	738606	739010	+	protein-coding	hypothetical protein	Yes (Phage2)
KSF55_03400	chromosome	739011	739400	+	protein-coding	minor capsid protein	Yes (Phage2)
KSF55_03405	chromosome	739397	739798	+	protein-coding	minor capsid protein	Yes (Phage2)
KSF55_03410	chromosome	739798	740223	+	protein-coding	hypothetical protein	Yes (Phage2)
KSF55_03415	chromosome	740241	740858	+	protein-coding	hypothetical protein	Yes (Phage2)				N	Cellular processes and signaling	Cell motility	domain, Protein
KSF55_03420	chromosome	740977	741495	+	protein-coding	hypothetical protein	Yes (Phage2)
KSF55_03425	chromosome	741492	742133	+	protein-coding	bacteriophage Gp15 family protein	Yes (Phage2)				S	Poorly characterized functions	Function Unknown	Bacteriophage Gp15 protein
KSF55_03430	chromosome	742149	747779	+	protein-coding	phage tail tape measure protein	Yes (Phage2)				L	Information storage and processing	Replication and repair	Phage tail tape measure protein TP901
KSF55_03435	chromosome	747780	748598	+	protein-coding	phage tail family protein	Yes (Phage2)
KSF55_03440	chromosome	748610	749737	+	protein-coding	phage tail protein	Yes (Phage2)				S	Poorly characterized functions	Function Unknown	Prophage endopeptidase tail
KSF55_03445	chromosome	749730	749951	+	protein-coding	PepSY domain-containing protein	Yes (Phage2)
KSF55_03450	chromosome	749948	750238	+	protein-coding	hypothetical protein	Yes (Phage2)
KSF55_03455	chromosome	750239	752398	+	protein-coding	hypothetical protein	Yes (Phage2)				S	Poorly characterized functions	Function Unknown	Calcineurin-like phosphoesterase
KSF55_03460	chromosome	752410	752721	+	protein-coding	hypothetical protein	Yes (Phage2)
KSF55_03465	chromosome	752888	753985	+	protein-coding	collagen-like protein	Yes (Phage2)	Molecular function category	GO:0016798	hydrolase activity, acting on glycosyl bonds
KSF55_03470	chromosome	754210	755370	+	protein-coding	LysM peptidoglycan-binding domain-containing protein	Yes (Phage2)	Molecular function category	GO:0003796	lysozyme activity	M	Cellular processes and signaling	Cell wall/membrane/envelop biogenesis	Glycosyl hydrolases family 25
KSF55_03475	chromosome	755371	755667	+	protein-coding	hypothetical protein	Yes (Phage2)	Cellular component category	GO:0016021	integral component of membrane
KSF55_03480	chromosome	755654	756016	+	protein-coding	holin	Yes (Phage2)	Cellular component category	GO:0016021	integral component of membrane	S	Poorly characterized functions	Function Unknown	Bacteriophage holin
KSF55_03485	chromosome	756142	757476	-	protein-coding	Fic family protein	Yes (Phage2)	Molecular function category	GO:0016779	nucleotidyltransferase activity	S	Poorly characterized functions	Function Unknown	Fic/DOC family
KSF55_03490	chromosome	758122	758886	-	protein-coding	DUF1828 domain-containing protein	Yes (Phage2)				S	Poorly characterized functions	Function Unknown	Domain of unknown function DUF1829
KSF55_03495	chromosome	759059	759223	-	protein-coding	hypothetical protein	Yes (Phage2)
KSF55_03500	chromosome	759358	759428	-	tRNA	anticodon=tRNA-Glu	Yes (Phage2)
KSF55_03505	chromosome	759493	759639	-	protein-coding	ATP-binding protein	Yes (Phage2)	Molecular function category	GO:0005524	ATP binding					K03655	ko:K03655 recG; ATP-dependent DNA helicase RecG [EC:3.6.4.12]
KSF55_03510	chromosome	760019	760174	-	protein-coding	hydroxyacid dehydrogenase	Yes (Phage2)				F	Metabolism	Nucleotide metabolism and transport	DNA/RNA non-specific endonuclease	K15051	ko:K15051 endA; DNA-entry nuclease
KSF55_03515	chromosome	760529	761503	-	protein-coding	DNA/RNA non-specific endonuclease	Yes (Phage2)	Molecular function category	GO:0004519	endonuclease activity	F	Metabolism	Nucleotide metabolism and transport	DNA/RNA non-specific endonuclease	K15051	ko:K15051 endA; DNA-entry nuclease
KSF55_03520	chromosome	761515	762126	-	protein-coding	cell surface protein	No	Biological process category	GO:0006281	DNA repair	L	Information storage and processing	Replication and repair	nuclease
KSF55_03525	chromosome	762424	765027	+	protein-coding	bifunctional lysylphosphatidylglycerol flippase/synthetase MprF	No	Molecular function category	GO:0050071	lysyltransferase activity	S	Poorly characterized functions	Function Unknown	Catalyzes the transfer of a lysyl group from L-lysyl- tRNA(Lys) to membrane-bound phosphatidylglycerol (PG), which produces lysylphosphatidylglycerol (LPG), a major component of the bacterial membrane with a positive net charge. LPG synthesis contributes to bacterial virulence as it is involved in the resistance mechanism against cationic antimicrobial peptides (CAMP) produces by the host's immun…	K14205	ko:K14205 mprF, fmtC; phosphatidylglycerol lysyltransferase [EC:2.3.2.3]
KSF55_03530	chromosome	765293	765958	+	protein-coding	helix-turn-helix domain-containing protein	No	Molecular function category	GO:0003677	DNA binding	K	Information storage and processing	Transcription	Helix-turn-helix domain
KSF55_03535	chromosome	766134	766709	-	protein-coding	TIGR00730 family Rossman fold protein	No	Biological process category	GO:0009691	cytokinin biosynthetic process	S	Poorly characterized functions	Function Unknown	Belongs to the LOG family	K06966	ko:K06966 ppnN; pyrimidine/purine-5'-nucleotide nucleosidase [EC:3.2.2.10 3.2.2.-]
KSF55_03540	chromosome	766824	767834	-	protein-coding	class 1b ribonucleoside-diphosphate reductase subunit beta	No	Cellular component category	GO:0005971	ribonucleoside-diphosphate reductase complex	F	Metabolism	Nucleotide metabolism and transport	Provides the precursors necessary for DNA synthesis. Catalyzes the biosynthesis of deoxyribonucleotides from the corresponding ribonucleotides	K00526	ko:K00526 E1.17.4.1B, nrdB, nrdF; ribonucleoside-diphosphate reductase beta chain [EC:1.17.4.1]
KSF55_03545	chromosome	767862	770027	-	protein-coding	class 1b ribonucleoside-diphosphate reductase subunit alpha	No	Molecular function category	GO:0061731	ribonucleoside-diphosphate reductase activity	F	Metabolism	Nucleotide metabolism and transport	Provides the precursors necessary for DNA synthesis. Catalyzes the biosynthesis of deoxyribonucleotides from the corresponding ribonucleotides	K00525	ko:K00525 E1.17.4.1A, nrdA, nrdE; ribonucleoside-diphosphate reductase alpha chain [EC:1.17.4.1]
KSF55_03550	chromosome	770168	770398	-	protein-coding	redoxin NrdH	No	Molecular function category	GO:0097573	glutathione oxidoreductase activity	O	Cellular processes and signaling	Post-translational modification, protein turnover, chaperone functions	Glutaredoxin	K06191	ko:K06191 nrdH; glutaredoxin-like protein NrdH
KSF55_03555	chromosome	770621	771229	+	protein-coding	class I SAM-dependent methyltransferase	No	Molecular function category	GO:0008168	methyltransferase activity	J	Information storage and processing	Translation	Methyltransferase	K00564	ko:K00564 rsmC; 16S rRNA (guanine1207-N2)-methyltransferase [EC:2.1.1.172]
KSF55_03560	chromosome	771232	771738	+	protein-coding	tRNA adenosine(34) deaminase TadA	No	Molecular function category	GO:0008251	tRNA-specific adenosine deaminase activity	F	Metabolism	Nucleotide metabolism and transport	Catalyzes the deamination of adenosine to inosine at the wobble position 34 of tRNA(Arg2)	K11991	ko:K11991 tadA; tRNA(adenine34) deaminase [EC:3.5.4.33]
KSF55_03565	chromosome	771786	771883	+	ncRNA	signal recognition particle sRNA small type	No
KSF55_03570	chromosome	772207	773910	+	protein-coding	DNA polymerase III subunit gamma/tau	No	Cellular component category	GO:0009360	DNA polymerase III complex	L	Information storage and processing	Replication and repair	DNA polymerase III is a complex, multichain enzyme responsible for most of the replicative synthesis in bacteria. This DNA polymerase also exhibits 3' to 5' exonuclease activity	K02343	ko:K02343 dnaX; DNA polymerase III subunit gamma/tau [EC:2.7.7.7]
KSF55_03575	chromosome	773932	774240	+	protein-coding	YbaB/EbfC family nucleoid-associated protein	No	Cellular component category	GO:0043590	bacterial nucleoid	S	Poorly characterized functions	Function Unknown	Binds to DNA and alters its conformation. May be involved in regulation of gene expression, nucleoid organization and DNA protection	K09747	ko:K09747 ebfC; nucleoid-associated protein EbfC
KSF55_03580	chromosome	774256	774855	+	protein-coding	recombination mediator RecR	No	Biological process category	GO:0006310	DNA recombination	L	Information storage and processing	Replication and repair	May play a role in DNA repair. It seems to be involved in an RecBC-independent recombinational process of DNA repair. It may act with RecF and RecO	K06187	ko:K06187 recR; recombination protein RecR
KSF55_03585	chromosome	774871	775122	+	protein-coding	YaaL family protein	No				S	Poorly characterized functions	Function Unknown	Protein of unknown function (DUF2508)
KSF55_03590	chromosome	775621	776286	+	protein-coding	dTMP kinase	No	Molecular function category	GO:0004798	thymidylate kinase activity	F	Metabolism	Nucleotide metabolism and transport	Phosphorylation of dTMP to form dTDP in both de novo and salvage pathways of dTTP synthesis	K00943	ko:K00943 tmk, DTYMK; dTMP kinase [EC:2.7.4.9]
KSF55_03595	chromosome	776283	776612	+	protein-coding	cyclic-di-AMP receptor	No				S	Poorly characterized functions	Function Unknown	Cyclic-di-AMP receptor
KSF55_03600	chromosome	776656	777675	+	protein-coding	DNA polymerase III subunit delta'	No	Molecular function category	GO:0008408	3'-5' exonuclease activity	L	Information storage and processing	Replication and repair	DNA polymerase III	K02341	ko:K02341 holB; DNA polymerase III subunit delta' [EC:2.7.7.7]
KSF55_03605	chromosome	777700	778047	+	protein-coding	DNA replication initiation control protein YabA	No	Biological process category	GO:0006260	DNA replication	L	Information storage and processing	Replication and repair	Involved in initiation control of chromosome replication
KSF55_03610	chromosome	778144	779040	+	protein-coding	16S rRNA (cytidine(1402)-2'-O)-methyltransferase	No	Molecular function category	GO:0070677	rRNA (cytosine-2'-O-)-methyltransferase activity	H	Metabolism	Coenzyme metabolism	Catalyzes the 2'-O-methylation of the ribose of cytidine 1402 (C1402) in 16S rRNA	K07056	ko:K07056 rsmI; 16S rRNA (cytidine1402-2'-O)-methyltransferase [EC:2.1.1.198]
KSF55_03615	chromosome	779044	779829	+	protein-coding	acyl-ACP thioesterase	No	Molecular function category	GO:0016297	acyl-[acyl-carrier-protein] hydrolase activity	I	Metabolism	Lipid metabolism	Acyl-ACP thioesterase	K01071	ko:K01071 MCH; medium-chain acyl-[acyl-carrier-protein] hydrolase [EC:3.1.2.21]
KSF55_03620	chromosome	779962	780957	+	protein-coding	UDP-glucose 4-epimerase GalE	No	Molecular function category	GO:0003978	UDP-glucose 4-epimerase activity	M	Cellular processes and signaling	Cell wall/membrane/envelop biogenesis	Belongs to the NAD(P)-dependent epimerase dehydratase family	K01784	ko:K01784 galE, GALE; UDP-glucose 4-epimerase [EC:5.1.3.2]
KSF55_03625	chromosome	781591	783510	-	protein-coding	2-aminoethylphosphonate--pyruvate transaminase	No	Molecular function category	GO:0050194	phosphonoacetaldehyde hydrolase activity	E	Metabolism	Amino Acid metabolism and transport	Belongs to the class-V pyridoxal-phosphate-dependent aminotransferase family. PhnW subfamily	K03430	ko:K03430 phnW; 2-aminoethylphosphonate-pyruvate transaminase [EC:2.6.1.37]
KSF55_03630	chromosome	783534	784388	-	protein-coding	ABC transporter permease subunit	No	Biological process category	GO:0015716	organic phosphonate transport	U	Cellular processes and signaling	Intracellular trafficking and secretion	ABC transporter permease	K02042	ko:K02042 phnE; phosphonate transport system permease protein
KSF55_03635	chromosome	784385	785188	-	protein-coding	phosphonate ABC transporter, permease protein PhnE	No	Biological process category	GO:0015716	organic phosphonate transport	U	Cellular processes and signaling	Intracellular trafficking and secretion	Phosphonate ABC transporter permease	K02042	ko:K02042 phnE; phosphonate transport system permease protein
KSF55_03640	chromosome	785178	785948	-	protein-coding	phosphonate ABC transporter ATP-binding protein	No	Molecular function category	GO:0015416	ABC-type phosphonate transporter activity	P	Metabolism	Inorganic ion transport and metabolism	Part of the ABC transporter complex PhnCDE involved in phosphonates import. Responsible for energy coupling to the transport system	K02041	ko:K02041 phnC; phosphonate transport system ATP-binding protein [EC:7.3.2.2]
KSF55_03645	chromosome	785986	787038	-	protein-coding	phosphate/phosphite/phosphonate ABC transporter substrate-binding protein	No	Cellular component category	GO:0043190	ATP-binding cassette (ABC) transporter complex	P	Metabolism	Inorganic ion transport and metabolism	Phosphonate ABC transporter	K02044	ko:K02044 phnD; phosphonate transport system substrate-binding protein
KSF55_03650	chromosome	787316	788041	+	protein-coding	tRNA (adenosine(37)-N6)-threonylcarbamoyltransferase complex dimerization subunit type 1 TsaB	No	Biological process category	GO:0002949	tRNA threonylcarbamoyladenosine modification	O	Cellular processes and signaling	Post-translational modification, protein turnover, chaperone functions	Universal bacterial protein YeaZ	K14742	ko:K14742 tsaB; tRNA threonylcarbamoyladenosine biosynthesis protein TsaB
KSF55_03655	chromosome	788025	788603	+	protein-coding	ribosomal protein S18-alanine N-acetyltransferase	No	Biological process category	GO:0006474	N-terminal protein amino acid acetylation	K	Information storage and processing	Transcription	Ribosomal-protein-alanine acetyltransferase	K03789	ko:K03789 rimI; [ribosomal protein S18]-alanine N-acetyltransferase [EC:2.3.1.266]
KSF55_03660	chromosome	788596	789051	+	protein-coding	ribosomal protein S18-alanine N-acetyltransferase	No	Biological process category	GO:0006474	N-terminal protein amino acid acetylation	K	Information storage and processing	Transcription	This enzyme acetylates the N-terminal alanine of ribosomal protein S18	K03789	ko:K03789 rimI; [ribosomal protein S18]-alanine N-acetyltransferase [EC:2.3.1.266]
KSF55_03665	chromosome	789057	790103	+	protein-coding	tRNA (adenosine(37)-N6)-threonylcarbamoyltransferase complex transferase subunit TsaD	No	Molecular function category	GO:0061711	N(6)-L-threonylcarbamoyladenine synthase activity	J	Information storage and processing	Translation	Required for the formation of a threonylcarbamoyl group on adenosine at position 37 (t(6)A37) in tRNAs that read codons beginning with adenine. Is involved in the transfer of the threonylcarbamoyl moiety of threonylcarbamoyl-AMP (TC-AMP) to the N6 group of A37, together with TsaE and TsaB. TsaD likely plays a direct catalytic role in this reaction	K01409	ko:K01409 KAE1, tsaD, QRI7; N6-L-threonylcarbamoyladenine synthase [EC:2.3.1.234]
KSF55_03670	chromosome	790324	792306	-	protein-coding	ABC-F family ATP-binding cassette domain-containing protein	No	Molecular function category	GO:0003677	DNA binding	S	Poorly characterized functions	Function Unknown	ABC transporter, ATP-binding protein	K06158	ko:K06158 ABCF3; ATP-binding cassette, subfamily F, member 3
KSF55_03675	chromosome	792475	793152	+	protein-coding	redox-sensing transcriptional repressor Rex	No	Biological process category	GO:0051775	response to redox state	K	Information storage and processing	Transcription	Modulates transcription in response to changes in cellular NADH NAD( ) redox state	K01926	ko:K01926 rex; redox-sensing transcriptional repressor
KSF55_03680	chromosome	793264	793908	-	protein-coding	CPBP family intramembrane metalloprotease	No	Biological process category	GO:0071586	CAAX-box protein processing	S	Poorly characterized functions	Function Unknown	CAAX protease self-immunity	K07052	ko:K07052 K07052; CAAX protease family protein
KSF55_03685	chromosome	795075	795359	+	protein-coding	co-chaperone GroES	No	Biological process category	GO:0006457	protein folding	O	Cellular processes and signaling	Post-translational modification, protein turnover, chaperone functions	Binds to Cpn60 in the presence of Mg-ATP and suppresses the ATPase activity of the latter	K04078	ko:K04078 groES, HSPE1; chaperonin GroES
KSF55_03695	chromosome	797292	799127	+	protein-coding	APC family permease	No	Molecular function category	GO:0022857	transmembrane transporter activity	E	Metabolism	Amino Acid metabolism and transport	amino acid
KSF55_03700	chromosome	799344	800441	+	protein-coding	undecaprenyl/decaprenyl-phosphate alpha-N-acetylglucosaminyl 1-phosphate transferase	No	Molecular function category	GO:0008963	phospho-N-acetylmuramoyl-pentapeptide-transferase activity	M	Cellular processes and signaling	Cell wall/membrane/envelop biogenesis	transferase	K02851	ko:K02851 wecA, tagO, rfe; UDP-GlcNAc:undecaprenyl-phosphate/decaprenyl-phosphate GlcNAc-1-phosphate transferase [EC:2.7.8.33 2.7.8.35]
KSF55_03705	chromosome	800937	801842	+	protein-coding	phosphate ABC transporter substrate-binding protein	No	Molecular function category	GO:0042301	phosphate ion binding	P	Metabolism	Inorganic ion transport and metabolism	Phosphate	K02040	ko:K02040 pstS; phosphate transport system substrate-binding protein
KSF55_03710	chromosome	801922	802563	-	protein-coding	YigZ family protein	No	Molecular function category	GO:0102009	proline dipeptidase activity	S	Poorly characterized functions	Function Unknown	YigZ family	K01271	ko:K01271 pepQ; Xaa-Pro dipeptidase [EC:3.4.13.9]
KSF55_03715	chromosome	802629	803981	+	protein-coding	DEAD/DEAH box helicase family protein	No	Molecular function category	GO:0004386	helicase activity	L	Information storage and processing	Replication and repair	Helicase C-terminal domain protein	K02240	ko:K02240 comFA; competence protein ComFA
KSF55_03720	chromosome	803941	804627	+	protein-coding	ComF family protein	No	Biological process category	GO:0009116	nucleoside metabolic process	S	Poorly characterized functions	Function Unknown	Competence protein	K02242	ko:K02242 comFC; competence protein ComFC
KSF55_03725	chromosome	804761	805327	+	protein-coding	ribosome-associated translation inhibitor RaiA	No	Biological process category	GO:0006417	regulation of translation	J	Information storage and processing	Translation	Required for dimerization of active 70S ribosomes into 100S ribosomes in stationary phase	K05808	ko:K05808 yhbH; putative sigma-54 modulation protein
KSF55_03730	chromosome	805643	808006	+	protein-coding	preprotein translocase subunit SecA	No	Biological process category	GO:0017038	protein import	U	Cellular processes and signaling	Intracellular trafficking and secretion	Part of the Sec protein translocase complex. Interacts with the SecYEG preprotein conducting channel. Has a central role in coupling the hydrolysis of ATP to the transfer of proteins into and across the cell membrane, serving as an ATP-driven molecular motor driving the stepwise translocation of polypeptide chains across the membrane	K03070	ko:K03070 secA; preprotein translocase subunit SecA [EC:7.4.2.8]
KSF55_03735	chromosome	808111	809227	+	protein-coding	peptide chain release factor 2	No	Molecular function category	GO:0016149	translation release factor activity, codon specific	J	Information storage and processing	Translation	Peptide chain release factor 2 directs the termination of translation in response to the peptide chain termination codons UGA and UAA	K02836	ko:K02836 prfB; peptide chain release factor 2
KSF55_03740	chromosome	809412	810587	+	protein-coding	PDZ domain-containing protein	No	Biological process category	GO:0051301	cell division	O	Cellular processes and signaling	Post-translational modification, protein turnover, chaperone functions	Domain present in PSD-95, Dlg, and ZO-1/2.
KSF55_03745	chromosome	810587	811315	+	protein-coding	response regulator transcription factor	No	Biological process category	GO:0000160	phosphorelay signal transduction system	K	Information storage and processing	Transcription	response regulator	K07658	ko:K07658 phoB1, phoP; two-component system, OmpR family, alkaline phosphatase synthesis response regulator PhoP
KSF55_03750	chromosome	811308	812708	+	protein-coding	two-component sensor histidine kinase	No	Biological process category	GO:0018106	peptidyl-histidine phosphorylation	T	Cellular processes and signaling	Signal Transduction	Histidine kinase	K07636	ko:K07636 phoR; two-component system, OmpR family, phosphate regulon sensor histidine kinase PhoR [EC:2.7.13.3]
KSF55_03755	chromosome	813953	814828	+	protein-coding	phosphate ABC transporter substrate-binding protein PstS family protein	No	Molecular function category	GO:0042301	phosphate ion binding	P	Metabolism	Inorganic ion transport and metabolism	Phosphate	K02040	ko:K02040 pstS; phosphate transport system substrate-binding protein
KSF55_03760	chromosome	814839	815768	+	protein-coding	phosphate ABC transporter permease subunit PstC	No	Molecular function category	GO:0005315	inorganic phosphate transmembrane transporter activity	P	Metabolism	Inorganic ion transport and metabolism	probably responsible for the translocation of the substrate across the membrane	K02037	ko:K02037 pstC; phosphate transport system permease protein
KSF55_03765	chromosome	815758	816642	+	protein-coding	phosphate ABC transporter permease PstA	No	Biological process category	GO:0035435	phosphate ion transmembrane transport	P	Metabolism	Inorganic ion transport and metabolism	Phosphate transport system permease protein PstA	K02038	ko:K02038 pstA; phosphate transport system permease protein
KSF55_03770	chromosome	816657	817466	+	protein-coding	phosphate ABC transporter ATP-binding protein PstB	No	Molecular function category	GO:0015415	ATPase-coupled phosphate ion transmembrane transporter activity	P	Metabolism	Inorganic ion transport and metabolism	Part of the ABC transporter complex PstSACB involved in phosphate import. Responsible for energy coupling to the transport system	K02036	ko:K02036 pstB; phosphate transport system ATP-binding protein [EC:7.3.2.1]
KSF55_03775	chromosome	817478	818233	+	protein-coding	phosphate ABC transporter ATP-binding protein PstB	No	Molecular function category	GO:0015415	ATPase-coupled phosphate ion transmembrane transporter activity	P	Metabolism	Inorganic ion transport and metabolism	Part of the ABC transporter complex PstSACB involved in phosphate import. Responsible for energy coupling to the transport system	K02036	ko:K02036 pstB; phosphate transport system ATP-binding protein [EC:7.3.2.1]
KSF55_03780	chromosome	818245	818919	+	protein-coding	phosphate signaling complex protein PhoU	No	Biological process category	GO:0072502	cellular trivalent inorganic anion homeostasis	P	Metabolism	Inorganic ion transport and metabolism	Plays a role in the regulation of phosphate uptake	K02039	ko:K02039 phoU; phosphate transport system protein
KSF55_03785	chromosome	819020	819337	+	protein-coding	PspC domain-containing protein	No	Cellular component category	GO:0005886	plasma membrane	T	Cellular processes and signaling	Signal Transduction	PspC domain protein	K03973	ko:K03973 pspC; phage shock protein C
KSF55_03790	chromosome	819353	819718	+	protein-coding	phage holin family protein	No	Cellular component category	GO:0016021	integral component of membrane	S	Poorly characterized functions	Function Unknown	Mycobacterial 4 TMS phage holin, superfamily IV	K08972	ko:K08972 K08972; putative membrane protein
KSF55_03795	chromosome	819864	820814	+	protein-coding	HPr(Ser) kinase/phosphatase	No	Molecular function category	GO:0004712	protein serine/threonine/tyrosine kinase activity	F	Metabolism	Nucleotide metabolism and transport	Catalyzes the ATP- as well as the pyrophosphate- dependent phosphorylation of a specific serine residue in HPr, a phosphocarrier protein of the phosphoenolpyruvate-dependent sugar phosphotransferase system (PTS). HprK P also catalyzes the pyrophosphate-producing, inorganic phosphate-dependent dephosphorylation (phosphorolysis) of seryl-phosphorylated HPr (P- Ser-HPr). The two antagonistic activit…	K06023	ko:K06023 hprK, ptsK; HPr kinase/phosphorylase [EC:2.7.11.- 2.7.4.-]
KSF55_03800	chromosome	820830	821678	+	protein-coding	prolipoprotein diacylglyceryl transferase	No	Molecular function category	GO:0008961	phosphatidylglycerol-prolipoprotein diacylglyceryl transferase activity	M	Cellular processes and signaling	Cell wall/membrane/envelop biogenesis	Transfers the N-acyl diglyceride group on what will become the N-terminal cysteine of membrane lipoproteins	K13292	ko:K13292 lgt, umpA; phosphatidylglycerol---prolipoprotein diacylglyceryl transferase [EC:2.5.1.145]
KSF55_03805	chromosome	821695	822711	+	protein-coding	NAD(P)H-dependent glycerol-3-phosphate dehydrogenase	No	Molecular function category	GO:0106257	glycerol-3-phosphate dehydrogenase [NADP+] activity	I	Metabolism	Lipid metabolism	Glycerol-3-phosphate dehydrogenase	K00057	ko:K00057 gpsA; glycerol-3-phosphate dehydrogenase (NAD(P)+) [EC:1.1.1.94]
KSF55_03810	chromosome	822754	823677	+	protein-coding	UTP--glucose-1-phosphate uridylyltransferase GalU	No	Molecular function category	GO:0003983	UTP:glucose-1-phosphate uridylyltransferase activity	M	Cellular processes and signaling	Cell wall/membrane/envelop biogenesis	UTP-glucose-1-phosphate uridylyltransferase	K00963	ko:K00963 UGP2, galU, galF; UTP--glucose-1-phosphate uridylyltransferase [EC:2.7.7.9]
KSF55_03815	chromosome	823956	824636	-	protein-coding	EAL domain-containing protein	No	Molecular function category	GO:0071111	cyclic-guanylate-specific phosphodiesterase activity	T	Cellular processes and signaling	Signal Transduction	Putative diguanylate phosphodiesterase
KSF55_03820	chromosome	825186	826598	+	protein-coding	FAD-dependent oxidoreductase	No	Biological process category	GO:0045454	cell redox homeostasis	C	Metabolism	Energy production and conversion	NADH oxidase
KSF55_03825	chromosome	826579	827730	+	protein-coding	glycosyl hydrolase family 8	No	Biological process category	GO:0005975	carbohydrate metabolic process	G	Metabolism	Carbohydrate metabolism and transport	Belongs to the glycosyl hydrolase 8 (cellulase D) family
KSF55_03830	chromosome	827747	829243	+	protein-coding	hypothetical protein	No	Cellular component category	GO:0016021	integral component of membrane
KSF55_03835	chromosome	829236	830813	+	protein-coding	hypothetical protein	No	Cellular component category	GO:0016021	integral component of membrane	S	Poorly characterized functions	Function Unknown	Protein conserved in bacteria
KSF55_03840	chromosome	831394	831567	-	protein-coding	hypothetical protein	No
KSF55_03845	chromosome	831841	833118	+	protein-coding	glycosyltransferase family 2 protein	No	Molecular function category	GO:0016740	transferase activity	M	Cellular processes and signaling	Cell wall/membrane/envelop biogenesis	Glycosyl transferase family group 2
KSF55_03850	chromosome	833057	835201	+	protein-coding	cellulose biosynthesis cyclic di-GMP-binding regulatory protein BcsB	No	Biological process category	GO:0006011	UDP-glucose metabolic process	S	Poorly characterized functions	Function Unknown	Bacterial cellulose synthase subunit
KSF55_03855	chromosome	835194	836051	+	protein-coding	diguanylate cyclase	No	Cellular component category	GO:0016021	integral component of membrane	T	Cellular processes and signaling	Signal Transduction	diguanylate cyclase activity
KSF55_03860	chromosome	836144	837082	+	protein-coding	thioredoxin-disulfide reductase	No	Molecular function category	GO:0004791	thioredoxin-disulfide reductase activity	C	Metabolism	Energy production and conversion	Belongs to the class-II pyridine nucleotide-disulfide oxidoreductase family	K00384	ko:K00384 trxB, TRR; thioredoxin reductase (NADPH) [EC:1.8.1.9]
KSF55_03865	chromosome	837212	837844	-	protein-coding	DUF421 domain-containing protein	No	Cellular component category	GO:0005886	plasma membrane	S	Poorly characterized functions	Function Unknown	Protein of unknown function (DUF421)
KSF55_03870	chromosome	837845	838297	-	protein-coding	DUF3290 domain-containing protein	No	Cellular component category	GO:0016021	integral component of membrane	S	Poorly characterized functions	Function Unknown	Protein of unknown function (DUF3290)
KSF55_03880	chromosome	840421	841134	-	protein-coding	EAL domain-containing protein	No	Molecular function category	GO:0071111	cyclic-guanylate-specific phosphodiesterase activity	T	Cellular processes and signaling	Signal Transduction	Putative diguanylate phosphodiesterase
KSF55_03885	chromosome	841288	842646	+	protein-coding	FAD-dependent oxidoreductase	No	Biological process category	GO:0045454	cell redox homeostasis	S	Poorly characterized functions	Function Unknown	Pyridine nucleotide-disulphide oxidoreductase, dimerisation domain
KSF55_03890	chromosome	842713	843270	-	protein-coding	M15 family metallopeptidase	No	Molecular function category	GO:0016805	dipeptidase activity	E	Metabolism	Amino Acid metabolism and transport	Catalyzes hydrolysis of the D-alanyl-D-alanine dipeptide	K08641	ko:K08641 vanX; zinc D-Ala-D-Ala dipeptidase [EC:3.4.13.22]
KSF55_03895	chromosome	843627	844823	+	protein-coding	MFS transporter	No	Molecular function category	GO:0022857	transmembrane transporter activity	G	Metabolism	Carbohydrate metabolism and transport	transporter	K08153	ko:K08153 blt; MFS transporter, DHA1 family, multidrug resistance protein
KSF55_03900	chromosome	845758	846405	+	protein-coding	HD domain-containing protein	No	Molecular function category	GO:0016787	hydrolase activity	S	Poorly characterized functions	Function Unknown	HD containing hydrolase-like enzyme	K07023	ko:K07023 YGK1, HDDC2; 5'-deoxynucleotidase [EC:3.1.3.89]
KSF55_03905	chromosome	846554	848557	+	protein-coding	excinuclease ABC subunit UvrB	No	Molecular function category	GO:0009381	excinuclease ABC activity	L	Information storage and processing	Replication and repair	damaged site, the DNA wraps around one UvrB monomer. DNA wrap is dependent on ATP binding by UvrB and probably causes local melting of the DNA helix, facilitating insertion of UvrB beta-hairpin between the DNA strands. Then UvrB probes one DNA strand for the presence of a lesion. If a lesion is found the UvrA subunits dissociate and the UvrB-DNA preincision complex is formed. This complex is subs…	K03702	ko:K03702 uvrB; excinuclease ABC subunit B
KSF55_03910	chromosome	848595	851450	+	protein-coding	excinuclease ABC subunit UvrA	No	Molecular function category	GO:0009381	excinuclease ABC activity	L	Information storage and processing	Replication and repair	The UvrABC repair system catalyzes the recognition and processing of DNA lesions. UvrA is an ATPase and a DNA-binding protein. A damage recognition complex composed of 2 UvrA and 2 UvrB subunits scans DNA for abnormalities. When the presence of a lesion has been verified by UvrB, the UvrA molecules dissociate	K03701	ko:K03701 uvrA; excinuclease ABC subunit A
KSF55_03915	chromosome	851512	851988	+	protein-coding	S-ribosylhomocysteine lyase	No	Molecular function category	GO:0043768	S-ribosylhomocysteine lyase activity	H	Metabolism	Coenzyme metabolism	Involved in the synthesis of autoinducer 2 (AI-2) which is secreted by bacteria and is used to communicate both the cell density and the metabolic potential of the environment. The regulation of gene expression in response to changes in cell density is called quorum sensing. Catalyzes the transformation of S-ribosylhomocysteine (RHC) to homocysteine (HC) and 4,5- dihydroxy-2,3-pentadione (DPD)	K07173	ko:K07173 luxS; S-ribosylhomocysteine lyase [EC:4.4.1.21]
KSF55_03920	chromosome	852456	853697	+	protein-coding	argininosuccinate synthase	No	Molecular function category	GO:0004055	argininosuccinate synthase activity	E	Metabolism	Amino Acid metabolism and transport	Belongs to the argininosuccinate synthase family. Type 1 subfamily	K01940	ko:K01940 argG, ASS1; argininosuccinate synthase [EC:6.3.4.5]
KSF55_03925	chromosome	853697	855100	+	protein-coding	argininosuccinate lyase	No	Molecular function category	GO:0004056	argininosuccinate lyase activity	E	Metabolism	Amino Acid metabolism and transport	argininosuccinate lyase	K01755	ko:K01755 argH, ASL; argininosuccinate lyase [EC:4.3.2.1]
KSF55_03930	chromosome	856209	856745	+	protein-coding	DUF308 domain-containing protein	No	Cellular component category	GO:0016021	integral component of membrane	S	Poorly characterized functions	Function Unknown	Short repeat of unknown function (DUF308)
KSF55_03935	chromosome	856934	857818	+	protein-coding	RNase adapter RapZ	No	Molecular function category	GO:0005525	GTP binding	S	Poorly characterized functions	Function Unknown	Displays ATPase and GTPase activities	K06958	ko:K06958 rapZ; RNase adapter protein RapZ
KSF55_03940	chromosome	857815	858816	+	protein-coding	YvcK family protein	No	Molecular function category	GO:0043743	LPPG:FO 2-phospho-L-lactate transferase activity	S	Poorly characterized functions	Function Unknown	Required for morphogenesis under gluconeogenic growth conditions
KSF55_03945	chromosome	858829	859761	+	protein-coding	DNA-binding protein WhiA	No	Biological process category	GO:0043937	regulation of sporulation	K	Information storage and processing	Transcription	May be required for sporulation	K09762	ko:K09762 whiA; cell division protein WhiA
KSF55_03950	chromosome	860182	861834	+	protein-coding	peptide ABC transporter substrate-binding protein	No	Cellular component category	GO:0043190	ATP-binding cassette (ABC) transporter complex	E	Metabolism	Amino Acid metabolism and transport	ABC transporter, substratebinding protein	K15580	ko:K15580 oppA, mppA; oligopeptide transport system substrate-binding protein
KSF55_03955	chromosome	861985	862956	-	protein-coding	2-hydroxyacid dehydrogenase family protein	No	Molecular function category	GO:0051287	NAD binding	C	Metabolism	Energy production and conversion	Belongs to the D-isomer specific 2-hydroxyacid dehydrogenase family	K00015	ko:K00015 gyaR, GOR1; glyoxylate reductase [EC:1.1.1.26]
KSF55_03960	chromosome	863170	863760	-	protein-coding	ATP-dependent Clp endopeptidase proteolytic subunit ClpP	No	Molecular function category	GO:0004176	ATP-dependent peptidase activity	O	Cellular processes and signaling	Post-translational modification, protein turnover, chaperone functions	Cleaves peptides in various proteins in a process that requires ATP hydrolysis. Has a chymotrypsin-like activity. Plays a major role in the degradation of misfolded proteins	K01358	ko:K01358 clpP, CLPP; ATP-dependent Clp protease, protease subunit [EC:3.4.21.92]
KSF55_03965	chromosome	864042	864785	-	protein-coding	SDR family NAD(P)-dependent oxidoreductase	No	Molecular function category	GO:0016491	oxidoreductase activity	I	Metabolism	Lipid metabolism	Belongs to the short-chain dehydrogenases reductases (SDR) family
KSF55_03970	chromosome	864871	865008	+	protein-coding	MerR family DNA-binding transcriptional regulator	No	Biological process category	GO:0006355	regulation of transcription, DNA-templated	K	Information storage and processing	Transcription	helix_turn_helix, mercury resistance
KSF55_03975	chromosome	865462	865533	-	tRNA	anticodon=tRNA-Arg	No
KSF55_03980	chromosome	865616	866950	+	protein-coding	RNA polymerase factor sigma-54	No	Molecular function category	GO:0001216	DNA-binding transcription activator activity	K	Information storage and processing	Transcription	Sigma-54 factor, core binding domain	K03092	ko:K03092 rpoN; RNA polymerase sigma-54 factor
KSF55_03985	chromosome	867170	868201	+	protein-coding	SorC family transcriptional regulator	No	Molecular function category	GO:0030246	carbohydrate binding	K	Information storage and processing	Transcription	Putative sugar-binding domain	K05311	ko:K05311 cggR; central glycolytic genes regulator
KSF55_03995	chromosome	869407	870609	+	protein-coding	phosphoglycerate kinase	No	Molecular function category	GO:0004618	phosphoglycerate kinase activity	F	Metabolism	Nucleotide metabolism and transport	Belongs to the phosphoglycerate kinase family	K00927	ko:K00927 PGK, pgk; phosphoglycerate kinase [EC:2.7.2.3]
KSF55_04000	chromosome	870636	871394	+	protein-coding	triose-phosphate isomerase	No	Molecular function category	GO:0004807	triose-phosphate isomerase activity	G	Metabolism	Carbohydrate metabolism and transport	Involved in the gluconeogenesis. Catalyzes stereospecifically the conversion of dihydroxyacetone phosphate (DHAP) to D-glyceraldehyde-3-phosphate (G3P)	K01803	ko:K01803 TPI, tpiA; triosephosphate isomerase (TIM) [EC:5.3.1.1]
KSF55_04010	chromosome	872951	873826	+	protein-coding	hypothetical protein	No
KSF55_04015	chromosome	873845	875395	+	protein-coding	ClC family H(+)/Cl(-) exchange transporter	No	Molecular function category	GO:0005247	voltage-gated chloride channel activity	P	Metabolism	Inorganic ion transport and metabolism	chloride	K03281	ko:K03281 TC.CIC; chloride channel protein, CIC family
KSF55_04020	chromosome	875495	875731	+	protein-coding	preprotein translocase subunit SecG	No	Molecular function category	GO:0015450	P-P-bond-hydrolysis-driven protein transmembrane transporter activity	U	Cellular processes and signaling	Intracellular trafficking and secretion	Preprotein translocase	K03075	ko:K03075 secG; preprotein translocase subunit SecG
KSF55_04025	chromosome	876013	876762	+	protein-coding	alpha/beta fold hydrolase	No	Molecular function category	GO:0052689	carboxylic ester hydrolase activity	S	Poorly characterized functions	Function Unknown	Serine aminopeptidase, S33	K03928	ko:K03928 yvaK; carboxylesterase [EC:3.1.1.1]
KSF55_04030	chromosome	876771	879173	+	protein-coding	ribonuclease R	No	Molecular function category	GO:0008859	exoribonuclease II activity	J	Information storage and processing	Translation	3'-5' exoribonuclease that releases 5'-nucleoside monophosphates and is involved in maturation of structured RNAs	K12573	ko:K12573 rnr, vacB; ribonuclease R [EC:3.1.13.1]
KSF55_04035	chromosome	879199	879669	+	protein-coding	SsrA-binding protein SmpB	No	Biological process category	GO:0070929	trans-translation	J	Information storage and processing	Translation	the 2 termini fold to resemble tRNA(Ala) and it encodes a tag peptide , a short internal open reading frame. During trans-translation Ala- aminoacylated tmRNA acts like a tRNA, entering the A-site of stalled ribosomes, displacing the stalled mRNA. The ribosome then switches to translate the ORF on the tmRNA	K03664	ko:K03664 smpB; SsrA-binding protein
KSF55_04040	chromosome	880063	884859	+	protein-coding	BspA family leucine-rich repeat surface protein	No	Cellular component category	GO:0016021	integral component of membrane	M	Cellular processes and signaling	Cell wall/membrane/envelop biogenesis	Domain of unknown function (DUF5011)
KSF55_04045	chromosome	885399	886835	+	protein-coding	amino acid ABC transporter substrate-binding protein/permease	No	Molecular function category	GO:0015276	ligand-gated ion channel activity	P	Metabolism	Inorganic ion transport and metabolism	ABC transporter	K10037	ko:K10037 glnP; glutamine transport system permease protein
KSF55_04050	chromosome	886838	887572	+	protein-coding	amino acid ABC transporter ATP-binding protein	No	Molecular function category	GO:0015424	ABC-type amino acid transporter activity	E	Metabolism	Amino Acid metabolism and transport	ABC transporter, ATP-binding protein	K10038	ko:K10038 glnQ; glutamine transport system ATP-binding protein [EC:7.4.2.1]
KSF55_04055	chromosome	888821	889573	+	protein-coding	Fic family protein	No	Molecular function category	GO:0003677	DNA binding	G	Metabolism	Carbohydrate metabolism and transport	Fic/DOC family
KSF55_04060	chromosome	889637	890224	-	protein-coding	hypothetical protein	No
KSF55_04065	chromosome	890248	891117	-	protein-coding	Cof-type HAD-IIB family hydrolase	No	Molecular function category	GO:0016787	hydrolase activity	S	Poorly characterized functions	Function Unknown	Sucrose-6F-phosphate phosphohydrolase
KSF55_04070	chromosome	891233	891925	+	protein-coding	uracil-DNA glycosylase	No	Molecular function category	GO:0004844	uracil DNA N-glycosylase activity	L	Information storage and processing	Replication and repair	Excises uracil residues from the DNA which can arise as a result of misincorporation of dUMP residues by DNA polymerase or due to deamination of cytosine	K03648	ko:K03648 UNG, UDG; uracil-DNA glycosylase [EC:3.2.2.27]
KSF55_04075	chromosome	891949	892926	+	protein-coding	phosphate acetyltransferase	No	Molecular function category	GO:0016407	acetyltransferase activity	C	Metabolism	Energy production and conversion	phosphate acetyltransferase	K00625	ko:K00625 E2.3.1.8, pta; phosphate acetyltransferase [EC:2.3.1.8]
KSF55_04080	chromosome	893043	893504	+	protein-coding	tRNA (adenosine(37)-N6)-threonylcarbamoyltransferase complex ATPase subunit type 1 TsaE	No	Biological process category	GO:0002949	tRNA threonylcarbamoyladenosine modification	O	Cellular processes and signaling	Post-translational modification, protein turnover, chaperone functions	Hydrolase, P-loop family	K06925	ko:K06925 tsaE; tRNA threonylcarbamoyladenosine biosynthesis protein TsaE
KSF55_04085	chromosome	893510	894025	+	protein-coding	GNAT family N-acetyltransferase	No	Molecular function category	GO:0008080	N-acetyltransferase activity	J	Information storage and processing	Translation	Acetyltransferase (GNAT) domain
KSF55_04090	chromosome	894086	894622	-	protein-coding	exonuclease	No	Molecular function category	GO:0003887	DNA-directed DNA polymerase activity	L	Information storage and processing	Replication and repair	DNA polymerase III	K02342	ko:K02342 dnaQ; DNA polymerase III subunit epsilon [EC:2.7.7.7]
KSF55_04095	chromosome	894685	895449	-	protein-coding	exodeoxyribonuclease III	No	Molecular function category	GO:0008853	exodeoxyribonuclease III activity	L	Information storage and processing	Replication and repair	exodeoxyribonuclease III	K01142	ko:K01142 E3.1.11.2, xthA; exodeoxyribonuclease III [EC:3.1.11.2]
KSF55_04100	chromosome	896600	897502	+	protein-coding	Gfo/Idh/MocA family oxidoreductase	No	Molecular function category	GO:0000166	nucleotide binding	S	Poorly characterized functions	Function Unknown	Oxidoreductase family, NAD-binding Rossmann fold	K03810	ko:K03810 mviM; virulence factor
KSF55_04105	chromosome	897687	898595	+	protein-coding	UDP-N-acetylmuramate dehydrogenase	No	Molecular function category	GO:0008762	UDP-N-acetylmuramate dehydrogenase activity	M	Cellular processes and signaling	Cell wall/membrane/envelop biogenesis	Cell wall formation	K00075	ko:K00075 murB; UDP-N-acetylmuramate dehydrogenase [EC:1.3.1.98]
KSF55_04110	chromosome	898630	900759	+	protein-coding	sodium:proton antiporter	No	Molecular function category	GO:0015299	solute:proton antiporter activity	P	Metabolism	Inorganic ion transport and metabolism	Sodium proton antiporter	K24163	ko:K24163 nhaK; monovalent cation/hydrogen antiporter
KSF55_04115	chromosome	900895	901407	+	protein-coding	MarR family transcriptional regulator	No	Molecular function category	GO:0003700	DNA-binding transcription factor activity	K	Information storage and processing	Transcription	helix_turn_helix multiple antibiotic resistance protein
KSF55_04120	chromosome	901492	902151	-	protein-coding	DUF1361 domain-containing protein	No	Cellular component category	GO:0016021	integral component of membrane	S	Poorly characterized functions	Function Unknown	Protein of unknown function (DUF1361)
KSF55_04125	chromosome	902334	903176	+	protein-coding	diadenylate cyclase CdaA	No	Molecular function category	GO:0004016	adenylate cyclase activity	S	Poorly characterized functions	Function Unknown	Catalyzes the condensation of 2 ATP molecules into cyclic di-AMP (c-di-AMP), a second messenger used to regulate differing processes in different bacteria	K18672	ko:K18672 dacA; diadenylate cyclase [EC:2.7.7.85]
KSF55_04130	chromosome	903173	904150	+	protein-coding	cell surface protein	No	Cellular component category	GO:0016021	integral component of membrane	S	Poorly characterized functions	Function Unknown	YbbR-like protein
KSF55_04135	chromosome	904181	905539	+	protein-coding	phosphoglucosamine mutase	No	Molecular function category	GO:0008966	phosphoglucosamine mutase activity	G	Metabolism	Carbohydrate metabolism and transport	Catalyzes the conversion of glucosamine-6-phosphate to glucosamine-1-phosphate	K03431	ko:K03431 glmM; phosphoglucosamine mutase [EC:5.4.2.10]
KSF55_04140	chromosome	907152	908969	+	protein-coding	glutamine--fructose-6-phosphate transaminase (isomerizing)	No	Molecular function category	GO:0004360	glutamine-fructose-6-phosphate transaminase (isomerizing) activity	M	Cellular processes and signaling	Cell wall/membrane/envelop biogenesis	Catalyzes the first step in hexosamine metabolism, converting fructose-6P into glucosamine-6P using glutamine as a nitrogen source	K00820	ko:K00820 glmS, GFPT; glutamine---fructose-6-phosphate transaminase (isomerizing) [EC:2.6.1.16]
KSF55_04145	chromosome	909266	910081	+	protein-coding	Cof-type HAD-IIB family hydrolase	No	Molecular function category	GO:0016787	hydrolase activity	S	Poorly characterized functions	Function Unknown	Sucrose-6F-phosphate phosphohydrolase	K07757	ko:K07757 ybiV; sugar-phosphatase [EC:3.1.3.23]
KSF55_04150	chromosome	910281	910871	-	protein-coding	TetR/AcrR family transcriptional regulator	No	Molecular function category	GO:0003677	DNA binding	K	Information storage and processing	Transcription	Bacterial regulatory proteins, tetR family
KSF55_04155	chromosome	910884	911903	-	protein-coding	galactose mutarotase	No	Molecular function category	GO:0050558	maltose epimerase activity	G	Metabolism	Carbohydrate metabolism and transport	Catalyzes the interconversion of alpha and beta anomers of maltose	K01785	ko:K01785 galM, GALM; aldose 1-epimerase [EC:5.1.3.3]
KSF55_04160	chromosome	913518	913826	+	protein-coding	hypothetical protein	No
KSF55_04165	chromosome	914090	914512	+	protein-coding	hypothetical protein	No
KSF55_04170	chromosome	914513	915265	+	protein-coding	nitroreductase family protein	No	Molecular function category	GO:0016491	oxidoreductase activity	C	Metabolism	Energy production and conversion	nitroreductase	K19285	ko:K19285 nfrA1; FMN reductase (NADPH) [EC:1.5.1.38]
KSF55_04175	chromosome	915720	916916	+	protein-coding	MFS transporter	No	Cellular component category	GO:0005886	plasma membrane	G	Metabolism	Carbohydrate metabolism and transport	Transmembrane secretion effector	K08217	ko:K08217 mef; MFS transporter, DHA3 family, macrolide efflux protein
KSF55_04180	chromosome	917013	918509	-	protein-coding	glycerol kinase GlpK	No	Molecular function category	GO:0004370	glycerol kinase activity	F	Metabolism	Nucleotide metabolism and transport	Key enzyme in the regulation of glycerol uptake and metabolism. Catalyzes the phosphorylation of glycerol to yield sn- glycerol 3-phosphate	K00864	ko:K00864 glpK, GK; glycerol kinase [EC:2.7.1.30]
KSF55_04185	chromosome	918815	919597	+	protein-coding	hypothetical protein	No	Cellular component category	GO:0016021	integral component of membrane
KSF55_04190	chromosome	919694	919765	+	tRNA	anticodon=tRNA-Asn	No
KSF55_04195	chromosome	919997	920419	+	protein-coding	Spx/MgsR family RNA polymerase-binding regulatory protein	No	Molecular function category	GO:0008794	arsenate reductase (glutaredoxin) activity	P	Metabolism	Inorganic ion transport and metabolism	ArsC family	K16509	ko:K16509 spxA; regulatory protein spx
KSF55_04200	chromosome	920706	920927	+	protein-coding	hypothetical protein	No
KSF55_04205	chromosome	921068	921580	-	protein-coding	VanZ family protein	No	Cellular component category	GO:0016021	integral component of membrane	V	Cellular processes and signaling	Defense Mechanisms	VanZ like family
KSF55_04210	chromosome	921858	923255	-	protein-coding	DHA2 family efflux MFS transporter permease subunit	No	Molecular function category	GO:0022857	transmembrane transporter activity	G	Metabolism	Carbohydrate metabolism and transport	Major Facilitator
KSF55_04215	chromosome	923433	924386	-	protein-coding	exopolyphosphatase	No	Molecular function category	GO:0004309	exopolyphosphatase activity	F	Metabolism	Nucleotide metabolism and transport	exopolyphosphatase	K01524	ko:K01524 ppx-gppA; exopolyphosphatase / guanosine-5'-triphosphate,3'-diphosphate pyrophosphatase [EC:3.6.1.11 3.6.1.40]
KSF55_04220	chromosome	924389	926545	-	protein-coding	RNA degradosome polyphosphate kinase	No	Biological process category	GO:0006799	polyphosphate biosynthetic process	P	Metabolism	Inorganic ion transport and metabolism	Catalyzes the reversible transfer of the terminal phosphate of ATP to form a long-chain polyphosphate (polyP)	K00937	ko:K00937 ppk1; polyphosphate kinase [EC:2.7.4.1]
KSF55_04225	chromosome	926547	928076	-	protein-coding	HD domain-containing protein	No	Molecular function category	GO:0004309	exopolyphosphatase activity	F	Metabolism	Nucleotide metabolism and transport	exopolyphosphatase	K01524	ko:K01524 ppx-gppA; exopolyphosphatase / guanosine-5'-triphosphate,3'-diphosphate pyrophosphatase [EC:3.6.1.11 3.6.1.40]
KSF55_04230	chromosome	929339	930148	-	protein-coding	LicD family protein	No	Molecular function category	GO:0016740	transferase activity	M	Cellular processes and signaling	Cell wall/membrane/envelop biogenesis	LicD family	K07271	ko:K07271 licD; lipopolysaccharide cholinephosphotransferase [EC:2.7.8.-]
KSF55_04235	chromosome	930317	930790	+	protein-coding	MarR family transcriptional regulator	No	Molecular function category	GO:0003700	DNA-binding transcription factor activity	K	Information storage and processing	Transcription	Transcriptional regulator
KSF55_04240	chromosome	931053	931214	-	protein-coding	hypothetical protein	No	Cellular component category	GO:0016021	integral component of membrane
KSF55_04245	chromosome	931504	932811	+	protein-coding	NCS2 family permease	No	Molecular function category	GO:0015205	nucleobase transmembrane transporter activity	S	Poorly characterized functions	Function Unknown	permease	K06901	ko:K06901 pbuG, azgA, ghxP, ghxQ, adeQ; adenine/guanine/hypoxanthine permease
KSF55_04250	chromosome	934492	936231	+	protein-coding	pyruvate oxidase	No	Molecular function category	GO:0047112	pyruvate oxidase activity	E	Metabolism	Amino Acid metabolism and transport	Belongs to the TPP enzyme family	K00158	ko:K00158 E1.2.3.3, poxL; pyruvate oxidase [EC:1.2.3.3]
KSF55_04255	chromosome	936355	937203	+	protein-coding	FAD synthetase family protein	No	Molecular function category	GO:0003919	FMN adenylyltransferase activity	H	Metabolism	Coenzyme metabolism	Belongs to the ribF family	K11753	ko:K11753 ribF; riboflavin kinase / FMN adenylyltransferase [EC:2.7.1.26 2.7.7.2]
KSF55_04260	chromosome	937587	939347	+	protein-coding	pyruvate oxidase	No	Molecular function category	GO:0030976	thiamine pyrophosphate binding	E	Metabolism	Amino Acid metabolism and transport	Belongs to the TPP enzyme family	K00158	ko:K00158 E1.2.3.3, poxL; pyruvate oxidase [EC:1.2.3.3]
KSF55_04265	chromosome	939428	940336	-	protein-coding	proline-specific peptidase family protein	No	Molecular function category	GO:0004177	aminopeptidase activity	E	Metabolism	Amino Acid metabolism and transport	Releases the N-terminal proline from various substrates	K01259	ko:K01259 pip; proline iminopeptidase [EC:3.4.11.5]
KSF55_04270	chromosome	940975	941964	+	protein-coding	biotin--[acetyl-CoA-carboxylase] ligase	No	Biological process category	GO:0009305	protein biotinylation	H	Metabolism	Coenzyme metabolism	Acts both as a biotin-- acetyl-CoA-carboxylase ligase and a repressor	K03524	ko:K03524 birA; BirA family transcriptional regulator, biotin operon repressor / biotin---[acetyl-CoA-carboxylase] ligase [EC:6.3.4.15]
KSF55_04275	chromosome	942386	944368	+	protein-coding	acetyltransferase	No	Molecular function category	GO:0016747	acyltransferase activity, transferring groups other than amino-acyl groups	I	Metabolism	Lipid metabolism	Acyltransferase
KSF55_04280	chromosome	944554	946992	-	protein-coding	Xaa-Pro dipeptidyl-peptidase	No	Molecular function category	GO:0008239	dipeptidyl-peptidase activity	E	Metabolism	Amino Acid metabolism and transport	Removes N-terminal dipeptides sequentially from polypeptides having unsubstituted N-termini provided that the penultimate residue is proline	K01281	ko:K01281 pepX; X-Pro dipeptidyl-peptidase [EC:3.4.14.11]
KSF55_04285	chromosome	947126	947533	+	protein-coding	OsmC family protein	No	Biological process category	GO:0006979	response to oxidative stress	O	Cellular processes and signaling	Post-translational modification, protein turnover, chaperone functions	OsmC-like protein	K04063	ko:K04063 osmC, ohr; lipoyl-dependent peroxiredoxin [EC:1.11.1.28]
KSF55_04290	chromosome	947727	948029	-	protein-coding	transposase	No	Cellular component category	GO:0016021	integral component of membrane
KSF55_04295	chromosome	948322	949725	-	protein-coding	amino acid permease	No	Molecular function category	GO:0022857	transmembrane transporter activity	E	Metabolism	Amino Acid metabolism and transport	Amino Acid	K03294	ko:K03294 TC.APA; basic amino acid/polyamine antiporter, APA family
KSF55_04300	chromosome	950072	950542	+	protein-coding	alcohol dehydrogenase	No	Molecular function category	GO:0003700	DNA-binding transcription factor activity
KSF55_04305	chromosome	950887	951705	+	protein-coding	pyridoxamine kinase	No	Molecular function category	GO:0008478	pyridoxal kinase activity	H	Metabolism	Coenzyme metabolism	Phosphomethylpyrimidine kinase	K00868	ko:K00868 pdxK, pdxY; pyridoxine kinase [EC:2.7.1.35]
KSF55_04310	chromosome	951759	952175	+	protein-coding	NUDIX domain-containing protein	No	Molecular function category	GO:0008796	bis(5'-nucleosyl)-tetraphosphatase activity	F	Metabolism	Nucleotide metabolism and transport	Nudix hydrolase	K01518	ko:K01518 NUDT2; bis(5'-nucleosidyl)-tetraphosphatase [EC:3.6.1.17]
KSF55_04315	chromosome	952257	952406	-	protein-coding	hypothetical protein	No
KSF55_04320	chromosome	952556	953137	+	protein-coding	guanylate kinase	No	Molecular function category	GO:0016301	kinase activity	F	Metabolism	Nucleotide metabolism and transport	Guanylate kinase	K00942	ko:K00942 gmk, GUK1; guanylate kinase [EC:2.7.4.8]
KSF55_04325	chromosome	953247	953690	+	protein-coding	transcriptional repressor	No	Molecular function category	GO:0003700	DNA-binding transcription factor activity	P	Metabolism	Inorganic ion transport and metabolism	Belongs to the Fur family	K02076	ko:K02076 zurR, zur; Fur family transcriptional regulator, zinc uptake regulator
KSF55_04330	chromosome	953831	954352	+	protein-coding	hypothetical protein	No	Molecular function category	GO:0004568	chitinase activity					K01183	ko:K01183 E3.2.1.14; chitinase [EC:3.2.1.14]
KSF55_04335	chromosome	954356	955174	+	protein-coding	hypothetical protein	No	Cellular component category	GO:0016021	integral component of membrane
KSF55_04340	chromosome	956097	956723	-	protein-coding	HAD family hydrolase	No	Molecular function category	GO:0008967	phosphoglycolate phosphatase activity	S	Poorly characterized functions	Function Unknown	HAD hydrolase, family IA, variant	K01091	ko:K01091 gph; phosphoglycolate phosphatase [EC:3.1.3.18]
KSF55_04345	chromosome	956855	957085	-	protein-coding	hypothetical protein	No
KSF55_04350	chromosome	957132	958316	+	protein-coding	aminotransferase class I/II-fold pyridoxal phosphate-dependent enzyme	No	Molecular function category	GO:0008483	transaminase activity	E	Metabolism	Amino Acid metabolism and transport	Aminotransferase	K00841	ko:K00841 patA; aminotransferase [EC:2.6.1.-]
KSF55_04355	chromosome	958319	959311	+	protein-coding	D-2-hydroxyacid dehydrogenase	No	Molecular function category	GO:0051287	NAD binding	C	Metabolism	Energy production and conversion	Belongs to the D-isomer specific 2-hydroxyacid dehydrogenase family	K03778	ko:K03778 ldhA; D-lactate dehydrogenase [EC:1.1.1.28]
KSF55_04360	chromosome	959559	959810	-	protein-coding	hypothetical protein	No
KSF55_04365	chromosome	960328	961062	+	protein-coding	amino acid ABC transporter ATP-binding protein	No	Molecular function category	GO:0015424	ABC-type amino acid transporter activity	E	Metabolism	Amino Acid metabolism and transport	ABC transporter, ATP-binding protein	K10041	ko:K10041 peb1C, glnQ; aspartate/glutamate/glutamine transport system ATP-binding protein [EC:7.4.2.1]
KSF55_04370	chromosome	961083	961919	+	protein-coding	transporter substrate-binding domain-containing protein	No	Molecular function category	GO:0015276	ligand-gated ion channel activity	E	Metabolism	Amino Acid metabolism and transport	ABC transporter substrate-binding protein	K10039	ko:K10039 peb1A, glnH; aspartate/glutamate/glutamine transport system substrate-binding protein
KSF55_04375	chromosome	961919	962560	+	protein-coding	amino acid ABC transporter permease	No	Biological process category	GO:0006865	amino acid transport	P	Metabolism	Inorganic ion transport and metabolism	ABC transporter permease	K10040	ko:K10040 peb1B, glnP, glnM; aspartate/glutamate/glutamine transport system permease protein
KSF55_04380	chromosome	962577	963230	+	protein-coding	amino acid ABC transporter permease	No	Biological process category	GO:0006865	amino acid transport	P	Metabolism	Inorganic ion transport and metabolism	ABC transporter permease	K10040	ko:K10040 peb1B, glnP, glnM; aspartate/glutamate/glutamine transport system permease protein
KSF55_04385	chromosome	963567	964058	+	protein-coding	PTS glucose transporter subunit IIA	No	Biological process category	GO:0009401	phosphoenolpyruvate-dependent sugar phosphotransferase system	G	Metabolism	Carbohydrate metabolism and transport	phosphoenolpyruvate-dependent sugar phosphotransferase system, EIIA 1	K02777	ko:K02777 crr; sugar PTS system EIIA component [EC:2.7.1.-]
KSF55_04390	chromosome	964087	964926	+	protein-coding	PRD domain-containing protein	No	Molecular function category	GO:0003723	RNA binding	K	Information storage and processing	Transcription	CAT RNA binding domain	K03488	ko:K03488 licT, bglG; beta-glucoside operon transcriptional antiterminator
KSF55_04395	chromosome	964959	966410	+	protein-coding	PTS transporter subunit EIIC	No	Molecular function category	GO:0008982	protein-N(PI)-phosphohistidine-sugar phosphotransferase activity	G	Metabolism	Carbohydrate metabolism and transport	phosphotransferase system, EIIB	K02757	ko:K02757 bglF, bglP; beta-glucoside PTS system EIICBA component [EC:2.7.1.-]
KSF55_04400	chromosome	966415	967173	+	protein-coding	ChbG/HpnK family deacetylase	No	Biological process category	GO:0005975	carbohydrate metabolic process	G	Metabolism	Carbohydrate metabolism and transport	YdjC-like protein	K03478	ko:K03478 chbG; chitin disaccharide deacetylase [EC:3.5.1.105]
KSF55_04405	chromosome	967267	968598	-	protein-coding	amino acid permease	No	Molecular function category	GO:0022857	transmembrane transporter activity	E	Metabolism	Amino Acid metabolism and transport	amino acid	K03294	ko:K03294 TC.APA; basic amino acid/polyamine antiporter, APA family
KSF55_04410	chromosome	968866	969309	-	protein-coding	MarR family transcriptional regulator	No	Molecular function category	GO:0003700	DNA-binding transcription factor activity	K	Information storage and processing	Transcription	helix_turn_helix multiple antibiotic resistance protein	K23775	ko:K23775 ohrR; MarR family transcriptional regulator, organic hydroperoxide resistance regulator
KSF55_04415	chromosome	969572	970453	+	protein-coding	anion permease	No	Cellular component category	GO:0005886	plasma membrane	S	Poorly characterized functions	Function Unknown	Sulfite exporter TauE/SafE
KSF55_04420	chromosome	971622	972053	+	protein-coding	MarR family winged helix-turn-helix transcriptional regulator	No	Molecular function category	GO:0003700	DNA-binding transcription factor activity	K	Information storage and processing	Transcription	MarR family
KSF55_04425	chromosome	972053	973207	+	protein-coding	MFS transporter	No	Molecular function category	GO:0022857	transmembrane transporter activity	G	Metabolism	Carbohydrate metabolism and transport	Major Facilitator Superfamily
KSF55_04430	chromosome	973370	974665	-	protein-coding	GTPase HflX	No	Molecular function category	GO:0003924	GTPase activity	S	Poorly characterized functions	Function Unknown	GTPase that associates with the 50S ribosomal subunit and may have a role during protein synthesis or ribosome biogenesis	K03665	ko:K03665 hflX; GTPase
KSF55_04435	chromosome	974754	975191	+	protein-coding	NUDIX hydrolase	No	Molecular function category	GO:0016787	hydrolase activity	F	Metabolism	Nucleotide metabolism and transport	NUDIX domain
KSF55_04440	chromosome	975332	975646	+	protein-coding	multidrug efflux SMR transporter	No	Molecular function category	GO:0022857	transmembrane transporter activity	U	Cellular processes and signaling	Intracellular trafficking and secretion	Multidrug resistance protein	K11741	ko:K11741 sugE; quaternary ammonium compound-resistance protein SugE
KSF55_04445	chromosome	976069	976293	+	protein-coding	hypothetical protein	No	Cellular component category	GO:0016021	integral component of membrane
KSF55_04450	chromosome	976406	977083	-	protein-coding	histidine phosphatase family protein	No	Molecular function category	GO:0016853	isomerase activity	G	Metabolism	Carbohydrate metabolism and transport	Phosphoglycerate mutase family
KSF55_04455	chromosome	977098	977754	-	protein-coding	histidine phosphatase family protein	No	Molecular function category	GO:0016853	isomerase activity	G	Metabolism	Carbohydrate metabolism and transport	Phosphoglycerate mutase family
KSF55_04460	chromosome	977825	979681	-	protein-coding	cation:proton antiporter	No	Molecular function category	GO:0015299	solute:proton antiporter activity	P	Metabolism	Inorganic ion transport and metabolism	TrkA C-terminal domain protein	K03455	ko:K03455 TC.KEF; monovalent cation:H+ antiporter-2, CPA2 family
KSF55_04465	chromosome	979703	980644	-	protein-coding	GrpB family protein	No	Biological process category	GO:0008033	tRNA processing	F	Metabolism	Nucleotide metabolism and transport	NUDIX domain	K03574	ko:K03574 mutT, NUDT15, MTH2; 8-oxo-dGTP diphosphatase [EC:3.6.1.55]
KSF55_04470	chromosome	980910	981752	+	protein-coding	PRD domain-containing protein	No	Molecular function category	GO:0003723	RNA binding	K	Information storage and processing	Transcription	CAT RNA binding domain	K03488	ko:K03488 licT, bglG; beta-glucoside operon transcriptional antiterminator
KSF55_04475	chromosome	981801	983660	+	protein-coding	PTS beta-glucoside transporter subunit IIBCA	No	Molecular function category	GO:0008982	protein-N(PI)-phosphohistidine-sugar phosphotransferase activity	G	Metabolism	Carbohydrate metabolism and transport	phosphotransferase system	K02757	ko:K02757 bglF, bglP; beta-glucoside PTS system EIICBA component [EC:2.7.1.-]
KSF55_04480	chromosome	983675	985183	+	protein-coding	glycoside hydrolase family 1 protein	No	Molecular function category	GO:0004553	hydrolase activity, hydrolyzing O-glycosyl compounds	G	Metabolism	Carbohydrate metabolism and transport	Belongs to the glycosyl hydrolase 1 family	K01223	ko:K01223 E3.2.1.86B, bglA; 6-phospho-beta-glucosidase [EC:3.2.1.86]
KSF55_04485	chromosome	985230	985898	-	protein-coding	VTT domain-containing protein	No	Cellular component category	GO:0005886	plasma membrane	S	Poorly characterized functions	Function Unknown	SNARE associated Golgi protein	K03975	ko:K03975 dedA; membrane-associated protein
KSF55_04490	chromosome	986103	988409	+	protein-coding	ATP-binding domain-containing protein	No	Molecular function category	GO:0003678	DNA helicase activity	L	Information storage and processing	Replication and repair	DNA helicase	K03657	ko:K03657 uvrD, pcrA; DNA helicase II / ATP-dependent DNA helicase PcrA [EC:3.6.4.12]
KSF55_04495	chromosome	988973	989902	+	protein-coding	nitronate monooxygenase	No	Molecular function category	GO:0018580	nitronate monooxygenase activity	S	Poorly characterized functions	Function Unknown	Nitronate monooxygenase	K02371	ko:K02371 fabK; enoyl-[acyl-carrier protein] reductase II [EC:1.3.1.9]
KSF55_04500	chromosome	990003	990755	-	protein-coding	MurR/RpiR family transcriptional regulator	No	Molecular function category	GO:0003700	DNA-binding transcription factor activity	K	Information storage and processing	Transcription	Helix-turn-helix domain, rpiR family
KSF55_04505	chromosome	990914	992779	+	protein-coding	glucose PTS transporter subunit IIA	No	Molecular function category	GO:0008982	protein-N(PI)-phosphohistidine-sugar phosphotransferase activity	G	Metabolism	Carbohydrate metabolism and transport	phosphotransferase system	K02757	ko:K02757 bglF, bglP; beta-glucoside PTS system EIICBA component [EC:2.7.1.-]
KSF55_04510	chromosome	992781	994253	+	protein-coding	family 1 glycosylhydrolase	No	Molecular function category	GO:0004553	hydrolase activity, hydrolyzing O-glycosyl compounds	G	Metabolism	Carbohydrate metabolism and transport	Glycosyl hydrolase family 1	K01223	ko:K01223 E3.2.1.86B, bglA; 6-phospho-beta-glucosidase [EC:3.2.1.86]
KSF55_04515	chromosome	994452	995381	+	protein-coding	type I pantothenate kinase	No	Molecular function category	GO:0004594	pantothenate kinase activity	F	Metabolism	Nucleotide metabolism and transport	Pantothenic acid kinase	K00867	ko:K00867 coaA; type I pantothenate kinase [EC:2.7.1.33]
KSF55_04520	chromosome	995475	997031	+	protein-coding	glutamine-hydrolyzing GMP synthase	No	Molecular function category	GO:0003922	GMP synthase (glutamine-hydrolyzing) activity	F	Metabolism	Nucleotide metabolism and transport	Catalyzes the synthesis of GMP from XMP	K01951	ko:K01951 guaA, GMPS; GMP synthase (glutamine-hydrolysing) [EC:6.3.5.2]
KSF55_04525	chromosome	997379	997666	+	protein-coding	helix-turn-helix domain-containing protein	No	Molecular function category	GO:0003677	DNA binding	K	Information storage and processing	Transcription	Helix-turn-helix XRE-family like proteins	K21498	ko:K21498 higA-1; antitoxin HigA-1
KSF55_04530	chromosome	997887	998609	+	protein-coding	hypothetical protein	No
KSF55_04535	chromosome	998626	998903	+	protein-coding	helix-turn-helix domain-containing protein	No	Molecular function category	GO:0003677	DNA binding	K	Information storage and processing	Transcription	Helix-turn-helix domain
KSF55_04540	chromosome	999222	999590	-	protein-coding	hypothetical protein	No	Cellular component category	GO:0016021	integral component of membrane
KSF55_04545	chromosome	999975	1000337	-	protein-coding	helix-turn-helix domain-containing protein	No	Molecular function category	GO:0003677	DNA binding	K	Information storage and processing	Transcription	Helix-turn-helix domain
KSF55_04550	chromosome	1000766	1001464	+	protein-coding	CPBP family intramembrane metalloprotease	No	Biological process category	GO:0071586	CAAX-box protein processing	V	Cellular processes and signaling	Defense Mechanisms	CAAX protease self-immunity	K07052	ko:K07052 K07052; CAAX protease family protein
KSF55_04555	chromosome	1001665	1001805	+	protein-coding	hypothetical protein	No	Cellular component category	GO:0016021	integral component of membrane
KSF55_04560	chromosome	1002276	1004783	+	protein-coding	LPXTG cell wall anchor domain-containing protein	No	Cellular component category	GO:0005618	cell wall	S	Poorly characterized functions	Function Unknown	Cysteine-rich secretory protein family
KSF55_04565	chromosome	1005207	1005590	+	protein-coding	hypothetical protein	No	Cellular component category	GO:0016021	integral component of membrane	S	Poorly characterized functions	Function Unknown	MORN repeat
KSF55_04570	chromosome	1005580	1007430	+	protein-coding	acyltransferase	No	Molecular function category	GO:0016747	acyltransferase activity, transferring groups other than amino-acyl groups	I	Metabolism	Lipid metabolism	Acyltransferase family
KSF55_04575	chromosome	1008110	1008364	+	protein-coding	GlsB/YeaQ/YmgE family stress response membrane protein	No	Cellular component category	GO:0005886	plasma membrane	S	Poorly characterized functions	Function Unknown	Transglycosylase associated protein
KSF55_04580	chromosome	1008376	1008921	+	protein-coding	alkaline shock response membrane anchor protein AmaP	No	Cellular component category	GO:0016021	integral component of membrane
KSF55_04585	chromosome	1008934	1009116	+	protein-coding	hypothetical protein	No	Cellular component category	GO:0016021	integral component of membrane
KSF55_04590	chromosome	1009131	1009553	+	protein-coding	Asp23/Gls24 family envelope stress response protein	No				S	Poorly characterized functions	Function Unknown	Asp23 family, cell envelope-related function
KSF55_04595	chromosome	1009675	1010178	+	protein-coding	Asp23/Gls24 family envelope stress response protein	No				S	Poorly characterized functions	Function Unknown	Asp23 family, cell envelope-related function
KSF55_04600	chromosome	1010513	1011313	+	protein-coding	fumarylacetoacetate hydrolase family protein	No	Molecular function category	GO:0016787	hydrolase activity	Q	Metabolism	Secondary metabolites biosynthess, transport and catabolism	Fumarylacetoacetate (FAA) hydrolase family	K05921	ko:K05921 hpaG; 5-oxopent-3-ene-1,2,5-tricarboxylate decarboxylase / 2-hydroxyhepta-2,4-diene-1,7-dioate isomerase [EC:4.1.1.68 5.3.3.-]
KSF55_04605	chromosome	1011504	1012505	+	protein-coding	DUF4767 domain-containing protein	No				S	Poorly characterized functions	Function Unknown	Domain of unknown function (DUF4767)
KSF55_04610	chromosome	1012878	1013210	+	protein-coding	PTS lactose/cellobiose transporter subunit IIA	No	Biological process category	GO:0009401	phosphoenolpyruvate-dependent sugar phosphotransferase system	G	Metabolism	Carbohydrate metabolism and transport	PTS system, Lactose/Cellobiose specific IIA subunit	K02759	ko:K02759 celC, chbA; cellobiose PTS system EIIA component [EC:2.7.1.196 2.7.1.205]
KSF55_04615	chromosome	1013322	1013948	+	protein-coding	alpha-L-rhamnosidase	No	Molecular function category	GO:0030596	alpha-L-rhamnosidase activity	G	Metabolism	Carbohydrate metabolism and transport	Glycogen debranching enzyme
KSF55_04620	chromosome	1014149	1016683	+	protein-coding	M1 family metallopeptidase	No	Molecular function category	GO:0004177	aminopeptidase activity	E	Metabolism	Amino Acid metabolism and transport	aminopeptidase	K01256	ko:K01256 pepN; aminopeptidase N [EC:3.4.11.2]
KSF55_04625	chromosome	1016920	1019793	+	protein-coding	type I restriction endonuclease subunit R	No	Molecular function category	GO:0009035	type I site-specific deoxyribonuclease activity	V	Cellular processes and signaling	Defense Mechanisms	Subunit R is required for both nuclease and ATPase activities, but not for modification	K01153	ko:K01153 hsdR; type I restriction enzyme, R subunit [EC:3.1.21.3]
KSF55_04630	chromosome	1019807	1021392	+	protein-coding	type I restriction-modification system subunit M	No				V	Cellular processes and signaling	Defense Mechanisms	type I restriction-modification system	K03427	ko:K03427 hsdM; type I restriction enzyme M protein [EC:2.1.1.72]
KSF55_04635	chromosome	1021389	1022576	+	protein-coding	restriction endonuclease subunit S	No	Molecular function category	GO:0003677	DNA binding	V	Cellular processes and signaling	Defense Mechanisms	Type I restriction modification DNA specificity domain	K01154	ko:K01154 hsdS; type I restriction enzyme, S subunit [EC:3.1.21.3]
KSF55_04640	chromosome	1022729	1023646	+	protein-coding	site-specific integrase	No	Biological process category	GO:0015074	DNA integration	L	Information storage and processing	Replication and repair	Belongs to the 'phage' integrase family
KSF55_04645	chromosome	1024307	1024819	+	protein-coding	restriction endonuclease subunit S	No	Molecular function category	GO:0003677	DNA binding	V	Cellular processes and signaling	Defense Mechanisms	Type I restriction modification DNA specificity domain	K01154	ko:K01154 hsdS; type I restriction enzyme, S subunit [EC:3.1.21.3]
KSF55_04650	chromosome	1025051	1025581	-	protein-coding	phosphoglycerate mutase family protein	No				G	Metabolism	Carbohydrate metabolism and transport	Phosphoglycerate mutase family	K15640	ko:K15640 K15640, phoE; uncharacterized phosphatase
KSF55_04655	chromosome	1025935	1026444	+	protein-coding	kinase	No	Molecular function category	GO:0016301	kinase activity	S	Poorly characterized functions	Function Unknown	AAA domain
KSF55_04660	chromosome	1026794	1027720	-	protein-coding	LysR family transcriptional regulator	No	Molecular function category	GO:0003700	DNA-binding transcription factor activity	K	Information storage and processing	Transcription	Transcriptional regulator
KSF55_04665	chromosome	1027896	1029785	+	protein-coding	FAD-binding protein	No	Molecular function category	GO:0010181	FMN binding	C	Metabolism	Energy production and conversion	FMN_bind
KSF55_04670	chromosome	1030188	1034300	-	protein-coding	MucBP domain-containing protein	No	Cellular component category	GO:0005576	extracellular region	M	Cellular processes and signaling	Cell wall/membrane/envelop biogenesis	MucBP domain
KSF55_04675	chromosome	1035136	1035894	+	protein-coding	helix-turn-helix domain-containing protein	No	Molecular function category	GO:0003677	DNA binding	K	Information storage and processing	Transcription	sequence-specific DNA binding
KSF55_04680	chromosome	1036164	1036637	-	protein-coding	MarR family transcriptional regulator	No	Molecular function category	GO:0003700	DNA-binding transcription factor activity	K	Information storage and processing	Transcription	transcriptional
KSF55_04685	chromosome	1036742	1037371	-	protein-coding	FMN-dependent NADH-azoreductase	No	Molecular function category	GO:0016652	oxidoreductase activity, acting on NAD(P)H, NAD(P) as acceptor	I	Metabolism	Lipid metabolism	Catalyzes the reductive cleavage of azo bond in aromatic azo compounds to the corresponding amines. Requires NADH, but not NADPH, as an electron donor for its activity	K01118	ko:K01118 acpD, azoR; FMN-dependent NADH-azoreductase [EC:1.7.1.17]
KSF55_04690	chromosome	1037983	1038990	-	protein-coding	aspartate--ammonia ligase	No	Molecular function category	GO:0004071	aspartate-ammonia ligase activity	F	Metabolism	Nucleotide metabolism and transport	aspartate--ammonia ligase	K01914	ko:K01914 asnA; aspartate--ammonia ligase [EC:6.3.1.1]
KSF55_04695	chromosome	1039442	1040848	-	protein-coding	C69 family dipeptidase	No	Molecular function category	GO:0070004	cysteine-type exopeptidase activity	E	Metabolism	Amino Acid metabolism and transport	Dipeptidase	K08659	ko:K08659 pepDA, pepDB; dipeptidase [EC:3.4.-.-]
KSF55_04700	chromosome	1040885	1042144	-	protein-coding	hypothetical protein	No	Molecular function category	GO:0003676	nucleic acid binding	L	Information storage and processing	Replication and repair	DNA polymerase III is a complex, multichain enzyme responsible for most of the replicative synthesis in bacteria. The epsilon subunit contain the editing function and is a proofreading 3'-5' exonuclease
KSF55_04705	chromosome	1042194	1042460	-	protein-coding	hypothetical protein	No
KSF55_04710	chromosome	1042688	1042885	+	protein-coding	helix-turn-helix domain containing protein	No	Molecular function category	GO:0043565	sequence-specific DNA binding	L	Information storage and processing	Replication and repair	leucine-zipper of insertion element IS481
KSF55_04715	chromosome	1043108	1044925	+	protein-coding	DNA helicase RecQ	No	Molecular function category	GO:0043138	3'-5' DNA helicase activity	L	Information storage and processing	Replication and repair	ATP-dependent DNA helicase RecQ	K03654	ko:K03654 recQ; ATP-dependent DNA helicase RecQ [EC:3.6.4.12]
KSF55_04720	chromosome	1044964	1045842	+	protein-coding	RluA family pseudouridine synthase	No	Molecular function category	GO:0009982	pseudouridine synthase activity	J	Information storage and processing	Translation	Responsible for synthesis of pseudouridine from uracil	K06180	ko:K06180 rluD; 23S rRNA pseudouridine1911/1915/1917 synthase [EC:5.4.99.23]
KSF55_04725	chromosome	1046015	1046341	-	protein-coding	metalloregulator ArsR/SmtB family transcription factor	No	Molecular function category	GO:0003700	DNA-binding transcription factor activity	K	Information storage and processing	Transcription	helix_turn_helix, Arsenical Resistance Operon Repressor
KSF55_04730	chromosome	1046695	1047459	+	protein-coding	flavodoxin family protein	No	Molecular function category	GO:0016491	oxidoreductase activity	S	Poorly characterized functions	Function Unknown	NADPH-dependent FMN reductase
KSF55_04735	chromosome	1047831	1048841	+	protein-coding	hypothetical protein	No	Cellular component category	GO:0016021	integral component of membrane
KSF55_04740	chromosome	1048996	1050123	+	protein-coding	YibE/F family protein	No	Cellular component category	GO:0016021	integral component of membrane	S	Poorly characterized functions	Function Unknown	overlaps another CDS with the same product name
KSF55_04745	chromosome	1050120	1050884	+	protein-coding	YibE/F family protein	No	Cellular component category	GO:0016021	integral component of membrane	S	Poorly characterized functions	Function Unknown	overlaps another CDS with the same product name
KSF55_04750	chromosome	1050938	1051501	+	protein-coding	GNAT family N-acetyltransferase	No	Molecular function category	GO:0008080	N-acetyltransferase activity	K	Information storage and processing	Transcription	FR47-like protein
KSF55_04755	chromosome	1051635	1052303	+	protein-coding	histidine phosphatase family protein	No	Molecular function category	GO:0043755	alpha-ribazole phosphatase activity	G	Metabolism	Carbohydrate metabolism and transport	Phosphoglycerate mutase family
KSF55_04760	chromosome	1052528	1052827	-	protein-coding	bacteriocin immunity protein	No	Biological process category	GO:0030153	bacteriocin immunity
KSF55_04765	chromosome	1053013	1054029	-	protein-coding	alpha/beta hydrolase	No	Molecular function category	GO:0080030	methyl indole-3-acetate esterase activity	I	Metabolism	Lipid metabolism	alpha/beta hydrolase fold	K01066	ko:K01066 aes; acetyl esterase [EC:3.1.1.-]
KSF55_04770	chromosome	1054013	1055410	-	protein-coding	MFS transporter	No	Biological process category	GO:0006814	sodium ion transport	G	Metabolism	Carbohydrate metabolism and transport	symporter
KSF55_04775	chromosome	1055910	1057391	-	protein-coding	UDP-N-acetylmuramoyl-L-alanyl-D-glutamate--2, 6-diaminopimelate ligase	No	Molecular function category	GO:0008765	UDP-N-acetylmuramoylalanyl-D-glutamate-2,6-diaminopimelate ligase activity	M	Cellular processes and signaling	Cell wall/membrane/envelop biogenesis	Catalyzes the addition of an amino acid to the nucleotide precursor UDP-N-acetylmuramoyl-L-alanyl-D-glutamate (UMAG) in the biosynthesis of bacterial cell-wall peptidoglycan	K01928	ko:K01928 murE; UDP-N-acetylmuramoyl-L-alanyl-D-glutamate--2,6-diaminopimelate ligase [EC:6.3.2.13]
KSF55_04780	chromosome	1057790	1058992	-	protein-coding	aspartate kinase	No	Molecular function category	GO:0004072	aspartate kinase activity	E	Metabolism	Amino Acid metabolism and transport	Amino acid kinase family	K00928	ko:K00928 lysC; aspartate kinase [EC:2.7.2.4]
KSF55_04785	chromosome	1058997	1060898	-	protein-coding	asparagine synthase (glutamine-hydrolyzing)	No	Molecular function category	GO:0004066	asparagine synthase (glutamine-hydrolyzing) activity	E	Metabolism	Amino Acid metabolism and transport	Asparagine synthase	K01953	ko:K01953 asnB, ASNS; asparagine synthase (glutamine-hydrolysing) [EC:6.3.5.4]
KSF55_04790	chromosome	1061225	1061551	-	protein-coding	AzlD domain-containing protein	No	Cellular component category	GO:0016021	integral component of membrane	S	Poorly characterized functions	Function Unknown	Branched-chain amino acid transport protein (AzlD)
KSF55_04795	chromosome	1061544	1062248	-	protein-coding	AzlC family ABC transporter permease	No	Cellular component category	GO:0005886	plasma membrane	E	Metabolism	Amino Acid metabolism and transport	branched-chain amino acid
KSF55_04800	chromosome	1062707	1062925	+	protein-coding	MerR family transcriptional regulator	No	Biological process category	GO:0006355	regulation of transcription, DNA-templated	K	Information storage and processing	Transcription	MerR HTH family regulatory protein
KSF55_04805	chromosome	1063193	1064273	+	protein-coding	hypothetical protein	No
KSF55_04810	chromosome	1065362	1066084	-	protein-coding	DUF4811 domain-containing protein	No	Cellular component category	GO:0016021	integral component of membrane	S	Poorly characterized functions	Function Unknown	Domain of unknown function (DUF4811)
KSF55_04815	chromosome	1066084	1067565	-	protein-coding	multidrug efflux MFS transporter	No	Molecular function category	GO:0022857	transmembrane transporter activity	U	Cellular processes and signaling	Intracellular trafficking and secretion	Belongs to the major facilitator superfamily
KSF55_04820	chromosome	1067695	1068159	+	protein-coding	MerR family transcriptional regulator	No	Biological process category	GO:0006355	regulation of transcription, DNA-templated	K	Information storage and processing	Transcription	MerR HTH family regulatory protein
KSF55_04825	chromosome	1068627	1068971	-	protein-coding	hypothetical protein	No
KSF55_04830	chromosome	1069206	1069853	+	protein-coding	metal-dependent transcriptional regulator	No	Molecular function category	GO:0046983	protein dimerization activity	K	Information storage and processing	Transcription	iron dependent repressor	K03709	ko:K03709 troR; DtxR family transcriptional regulator, Mn-dependent transcriptional regulator
KSF55_04835	chromosome	1070104	1070304	+	protein-coding	cold-shock protein	No	Molecular function category	GO:0003676	nucleic acid binding	K	Information storage and processing	Transcription	Cold shock protein	K03704	ko:K03704 cspA; cold shock protein
KSF55_04840	chromosome	1070516	1071259	+	protein-coding	threonine/serine exporter family protein	No	Cellular component category	GO:0016021	integral component of membrane	S	Poorly characterized functions	Function Unknown	Putative threonine/serine exporter
KSF55_04845	chromosome	1071280	1071741	+	protein-coding	threonine/serine exporter family protein	No	Cellular component category	GO:0016021	integral component of membrane	S	Poorly characterized functions	Function Unknown	Threonine/Serine exporter, ThrE
KSF55_04850	chromosome	1072855	1073892	-	protein-coding	LCP family protein	No	Cellular component category	GO:0016021	integral component of membrane	K	Information storage and processing	Transcription	Cell envelope-like function transcriptional attenuator common domain protein	K01005	ko:K01005 tagT_U_V; polyisoprenyl-teichoic acid--peptidoglycan teichoic acid transferase [EC:2.7.8.-]
KSF55_04855	chromosome	1074155	1074817	+	protein-coding	phosphatase PAP2 family protein	No	Cellular component category	GO:0016021	integral component of membrane	I	Metabolism	Lipid metabolism	phosphatase
KSF55_04860	chromosome	1074990	1075787	-	protein-coding	alpha/beta hydrolase	No	Molecular function category	GO:0016787	hydrolase activity	I	Metabolism	Lipid metabolism	alpha/beta hydrolase fold
KSF55_04865	chromosome	1075850	1076395	+	protein-coding	GNAT family N-acetyltransferase	No	Molecular function category	GO:0008080	N-acetyltransferase activity	J	Information storage and processing	Translation	Acetyltransferase (GNAT) domain	K03790	ko:K03790 rimJ; [ribosomal protein S5]-alanine N-acetyltransferase [EC:2.3.1.267]
KSF55_04870	chromosome	1076407	1076931	+	protein-coding	Rrf2 family transcriptional regulator	No				K	Information storage and processing	Transcription	Transcriptional regulator
KSF55_04875	chromosome	1077117	1078799	+	protein-coding	acetolactate synthase AlsS	No	Biological process category	GO:0034077	butanediol metabolic process	E	Metabolism	Amino Acid metabolism and transport	Belongs to the TPP enzyme family	K01652	ko:K01652 E2.2.1.6L, ilvB, ilvG, ilvI; acetolactate synthase I/II/III large subunit [EC:2.2.1.6]
KSF55_04880	chromosome	1079184	1080635	+	protein-coding	amino acid permease	No	Biological process category	GO:0006865	amino acid transport	E	Metabolism	Amino Acid metabolism and transport	amino acid	K11733	ko:K11733 lysP; lysine-specific permease
KSF55_04885	chromosome	1080850	1081623	+	protein-coding	M15 family metallopeptidase	No	Molecular function category	GO:0004180	carboxypeptidase activity	M	Cellular processes and signaling	Cell wall/membrane/envelop biogenesis	D-alanyl-D-alanine carboxypeptidase	K07260	ko:K07260 vanY; zinc D-Ala-D-Ala carboxypeptidase [EC:3.4.17.14]
KSF55_04890	chromosome	1082042	1082677	+	protein-coding	deoxynucleoside kinase	No	Molecular function category	GO:0019136	deoxynucleoside kinase activity	F	Metabolism	Nucleotide metabolism and transport	deoxynucleoside kinase
KSF55_04895	chromosome	1082962	1084239	+	protein-coding	serine--tRNA ligase	No	Molecular function category	GO:0004828	serine-tRNA ligase activity	J	Information storage and processing	Translation	Catalyzes the attachment of serine to tRNA(Ser). Is also able to aminoacylate tRNA(Sec) with serine, to form the misacylated tRNA L-seryl-tRNA(Sec), which will be further converted into selenocysteinyl-tRNA(Sec)	K01875	ko:K01875 SARS, serS; seryl-tRNA synthetase [EC:6.1.1.11]
KSF55_04900	chromosome	1084662	1084743	+	tRNA	anticodon=tRNA-Leu	No
KSF55_04905	chromosome	1084747	1084819	+	tRNA	anticodon=tRNA-Thr	No
KSF55_04910	chromosome	1084844	1084915	+	tRNA	anticodon=tRNA-Gly	No
KSF55_04915	chromosome	1084924	1085009	+	tRNA	anticodon=tRNA-Leu	No
KSF55_04920	chromosome	1085020	1085093	+	tRNA	anticodon=tRNA-Arg	No
KSF55_04925	chromosome	1085101	1085174	+	tRNA	anticodon=tRNA-Pro	No
KSF55_04930	chromosome	1085224	1085297	+	tRNA	anticodon=tRNA-Pro	No
KSF55_04935	chromosome	1086796	1087263	+	protein-coding	CtsR family transcriptional regulator	No	Biological process category	GO:0006355	regulation of transcription, DNA-templated	K	Information storage and processing	Transcription	Belongs to the CtsR family	K03708	ko:K03708 ctsR; transcriptional regulator of stress and heat shock response
KSF55_04940	chromosome	1087282	1089786	+	protein-coding	ATP-dependent Clp protease ATP-binding subunit	No	Molecular function category	GO:0008233	peptidase activity	O	Cellular processes and signaling	Post-translational modification, protein turnover, chaperone functions	Part of a stress-induced multi-chaperone system, it is involved in the recovery of the cell from heat-induced damage, in cooperation with DnaK, DnaJ and GrpE	K03696	ko:K03696 clpC; ATP-dependent Clp protease ATP-binding subunit ClpC
KSF55_04945	chromosome	1090107	1090712	+	protein-coding	TetR/AcrR family transcriptional regulator	No	Molecular function category	GO:0003677	DNA binding	K	Information storage and processing	Transcription	Bacterial regulatory proteins, tetR family
KSF55_04950	chromosome	1090957	1094571	+	protein-coding	DNA-directed RNA polymerase subunit beta	No	Molecular function category	GO:0032549	ribonucleoside binding	K	Information storage and processing	Transcription	DNA-dependent RNA polymerase catalyzes the transcription of DNA into RNA using the four ribonucleoside triphosphates as substrates	K03043	ko:K03043 rpoB; DNA-directed RNA polymerase subunit beta [EC:2.7.7.6]
KSF55_04955	chromosome	1094589	1098230	+	protein-coding	DNA-directed RNA polymerase subunit beta'	No	Molecular function category	GO:0003899	DNA-directed 5'-3' RNA polymerase activity	K	Information storage and processing	Transcription	DNA-dependent RNA polymerase catalyzes the transcription of DNA into RNA using the four ribonucleoside triphosphates as substrates	K03046	ko:K03046 rpoC; DNA-directed RNA polymerase subunit beta' [EC:2.7.7.6]
KSF55_04960	chromosome	1098555	1099235	-	protein-coding	prepilin peptidase	No	Cellular component category	GO:0016021	integral component of membrane	N	Cellular processes and signaling	Cell motility	Bacterial Peptidase A24 N-terminal domain	K02236	ko:K02236 comC; leader peptidase (prepilin peptidase) / N-methyltransferase [EC:3.4.23.43 2.1.1.-]
KSF55_04965	chromosome	1099501	1099914	+	protein-coding	30S ribosomal protein S12	No	Cellular component category	GO:0015935	small ribosomal subunit	J	Information storage and processing	Translation	Interacts with and stabilizes bases of the 16S rRNA that are involved in tRNA selection in the A site and with the mRNA backbone. Located at the interface of the 30S and 50S subunits, it traverses the body of the 30S subunit contacting proteins on the other side and probably holding the rRNA structure together. The combined cluster of proteins S8, S12 and S17 appears to hold together the shoulder…	K02950	ko:K02950 RP-S12, MRPS12, rpsL; small subunit ribosomal protein S12
KSF55_04970	chromosome	1099931	1100401	+	protein-coding	30S ribosomal protein S7	No	Cellular component category	GO:0015935	small ribosomal subunit	J	Information storage and processing	Translation	One of the primary rRNA binding proteins, it binds directly to 16S rRNA where it nucleates assembly of the head domain of the 30S subunit. Is located at the subunit interface close to the decoding center, probably blocks exit of the E-site tRNA	K02992	ko:K02992 RP-S7, MRPS7, rpsG; small subunit ribosomal protein S7
KSF55_04975	chromosome	1100544	1102640	+	protein-coding	elongation factor G	No	Molecular function category	GO:0003746	translation elongation factor activity	J	Information storage and processing	Translation	Catalyzes the GTP-dependent ribosomal translocation step during translation elongation. During this step, the ribosome changes from the pre-translocational (PRE) to the post- translocational (POST) state as the newly formed A-site-bound peptidyl-tRNA and P-site-bound deacylated tRNA move to the P and E sites, respectively. Catalyzes the coordinated movement of the two tRNA molecules, the mRNA and…	K02355	ko:K02355 fusA, GFM, EFG; elongation factor G
KSF55_04980	chromosome	1104320	1104628	+	protein-coding	30S ribosomal protein S10	No	Molecular function category	GO:0000049	tRNA binding	J	Information storage and processing	Translation	Involved in the binding of tRNA to the ribosomes	K02946	ko:K02946 RP-S10, MRPS10, rpsJ; small subunit ribosomal protein S10
KSF55_04985	chromosome	1104666	1105295	+	protein-coding	50S ribosomal protein L3	No	Molecular function category	GO:0019843	rRNA binding	J	Information storage and processing	Translation	One of the primary rRNA binding proteins, it binds directly near the 3'-end of the 23S rRNA, where it nucleates assembly of the 50S subunit	K02906	ko:K02906 RP-L3, MRPL3, rplC; large subunit ribosomal protein L3
KSF55_04990	chromosome	1105314	1105937	+	protein-coding	50S ribosomal protein L4	No	Molecular function category	GO:0019843	rRNA binding	J	Information storage and processing	Translation	Forms part of the polypeptide exit tunnel	K02926	ko:K02926 RP-L4, MRPL4, rplD; large subunit ribosomal protein L4
KSF55_04995	chromosome	1105937	1106230	+	protein-coding	50S ribosomal protein L23	No	Molecular function category	GO:0019843	rRNA binding	J	Information storage and processing	Translation	One of the early assembly proteins it binds 23S rRNA. One of the proteins that surrounds the polypeptide exit tunnel on the outside of the ribosome. Forms the main docking site for trigger factor binding to the ribosome	K02892	ko:K02892 RP-L23, MRPL23, rplW; large subunit ribosomal protein L23
KSF55_05000	chromosome	1106254	1107093	+	protein-coding	50S ribosomal protein L2	No	Cellular component category	GO:0015934	large ribosomal subunit	J	Information storage and processing	Translation	One of the primary rRNA binding proteins. Required for association of the 30S and 50S subunits to form the 70S ribosome, for tRNA binding and peptide bond formation. It has been suggested to have peptidyltransferase activity	K02886	ko:K02886 RP-L2, MRPL2, rplB; large subunit ribosomal protein L2
KSF55_05005	chromosome	1107136	1107411	+	protein-coding	30S ribosomal protein S19	No	Cellular component category	GO:0015935	small ribosomal subunit	J	Information storage and processing	Translation	Protein S19 forms a complex with S13 that binds strongly to the 16S ribosomal RNA	K02965	ko:K02965 RP-S19, rpsS; small subunit ribosomal protein S19
KSF55_05010	chromosome	1107432	1107779	+	protein-coding	50S ribosomal protein L22	No	Cellular component category	GO:0015934	large ribosomal subunit	J	Information storage and processing	Translation	The globular domain of the protein is located near the polypeptide exit tunnel on the outside of the subunit, while an extended beta-hairpin is found that lines the wall of the exit tunnel in the center of the 70S ribosome	K02890	ko:K02890 RP-L22, MRPL22, rplV; large subunit ribosomal protein L22
KSF55_05015	chromosome	1107792	1108445	+	protein-coding	30S ribosomal protein S3	No	Molecular function category	GO:0019843	rRNA binding	J	Information storage and processing	Translation	Binds the lower part of the 30S subunit head. Binds mRNA in the 70S ribosome, positioning it for translation	K02982	ko:K02982 RP-S3, rpsC; small subunit ribosomal protein S3
KSF55_05020	chromosome	1108448	1108882	+	protein-coding	50S ribosomal protein L16	No	Molecular function category	GO:0000049	tRNA binding	J	Information storage and processing	Translation	Binds 23S rRNA and is also seen to make contacts with the A and possibly P site tRNAs	K02878	ko:K02878 RP-L16, MRPL16, rplP; large subunit ribosomal protein L16
KSF55_05025	chromosome	1108872	1109066	+	protein-coding	50S ribosomal protein L29	No	Molecular function category	GO:0003735	structural constituent of ribosome	J	Information storage and processing	Translation	Belongs to the universal ribosomal protein uL29 family	K02904	ko:K02904 RP-L29, rpmC; large subunit ribosomal protein L29
KSF55_05030	chromosome	1109089	1109358	+	protein-coding	30S ribosomal protein S17	No	Molecular function category	GO:0019843	rRNA binding	J	Information storage and processing	Translation	One of the primary rRNA binding proteins, it binds specifically to the 5'-end of 16S ribosomal RNA	K02961	ko:K02961 RP-S17, MRPS17, rpsQ; small subunit ribosomal protein S17
KSF55_05035	chromosome	1109401	1109769	+	protein-coding	50S ribosomal protein L14	No	Cellular component category	GO:0015934	large ribosomal subunit	J	Information storage and processing	Translation	Binds to 23S rRNA. Forms part of two intersubunit bridges in the 70S ribosome	K02874	ko:K02874 RP-L14, MRPL14, rplN; large subunit ribosomal protein L14
KSF55_05040	chromosome	1109803	1110114	+	protein-coding	50S ribosomal protein L24	No	Molecular function category	GO:0019843	rRNA binding	J	Information storage and processing	Translation	One of the proteins that surrounds the polypeptide exit tunnel on the outside of the subunit	K02895	ko:K02895 RP-L24, MRPL24, rplX; large subunit ribosomal protein L24
KSF55_05045	chromosome	1110143	1110685	+	protein-coding	50S ribosomal protein L5	No	Molecular function category	GO:0000049	tRNA binding	J	Information storage and processing	Translation	This is 1 of the proteins that binds and probably mediates the attachment of the 5S RNA into the large ribosomal subunit, where it forms part of the central protuberance. In the 70S ribosome it contacts protein S13 of the 30S subunit (bridge B1b), connecting the 2 subunits	K02931	ko:K02931 RP-L5, MRPL5, rplE; large subunit ribosomal protein L5
KSF55_05050	chromosome	1110706	1110891	+	protein-coding	type Z 30S ribosomal protein S14	No	Molecular function category	GO:0019843	rRNA binding	J	Information storage and processing	Translation	Binds 16S rRNA, required for the assembly of 30S particles and may also be responsible for determining the conformation of the 16S rRNA at the A site	K02954	ko:K02954 RP-S14, MRPS14, rpsN; small subunit ribosomal protein S14
KSF55_05055	chromosome	1110925	1111320	+	protein-coding	30S ribosomal protein S8	No	Molecular function category	GO:0019843	rRNA binding	J	Information storage and processing	Translation	One of the primary rRNA binding proteins, it binds directly to 16S rRNA central domain where it helps coordinate assembly of the platform of the 30S subunit	K02994	ko:K02994 RP-S8, rpsH; small subunit ribosomal protein S8
KSF55_05060	chromosome	1111350	1111886	+	protein-coding	50S ribosomal protein L6	No	Molecular function category	GO:0019843	rRNA binding	J	Information storage and processing	Translation	This protein binds to the 23S rRNA, and is important in its Secondary metabolites biosynthess, transport and catabolism. It is located near the subunit interface in the base of the L7 L12 stalk, and near the tRNA binding site of the peptidyltransferase center	K02933	ko:K02933 RP-L6, MRPL6, rplF; large subunit ribosomal protein L6
KSF55_05065	chromosome	1111930	1112286	+	protein-coding	50S ribosomal protein L18	No	Molecular function category	GO:0019843	rRNA binding	J	Information storage and processing	Translation	This is one of the proteins that binds and probably mediates the attachment of the 5S RNA into the large ribosomal subunit, where it forms part of the central protuberance	K02881	ko:K02881 RP-L18, MRPL18, rplR; large subunit ribosomal protein L18
KSF55_05070	chromosome	1112307	1112807	+	protein-coding	30S ribosomal protein S5	No	Cellular component category	GO:0015935	small ribosomal subunit	J	Information storage and processing	Translation	Located at the back of the 30S subunit body where it stabilizes the conformation of the head with respect to the body	K02988	ko:K02988 RP-S5, MRPS5, rpsE; small subunit ribosomal protein S5
KSF55_05075	chromosome	1112822	1113004	+	protein-coding	50S ribosomal protein L30	No	Cellular component category	GO:0015934	large ribosomal subunit	J	Information storage and processing	Translation	Ribosomal protein L30	K02907	ko:K02907 RP-L30, MRPL30, rpmD; large subunit ribosomal protein L30
KSF55_05080	chromosome	1113036	1113467	+	protein-coding	50S ribosomal protein L15	No	Cellular component category	GO:0015934	large ribosomal subunit	J	Information storage and processing	Translation	Binds to the 23S rRNA	K02876	ko:K02876 RP-L15, MRPL15, rplO; large subunit ribosomal protein L15
KSF55_05085	chromosome	1113469	1114764	+	protein-coding	preprotein translocase subunit SecY	No	Biological process category	GO:0043952	protein transport by the Sec complex	U	Cellular processes and signaling	Intracellular trafficking and secretion	The central subunit of the protein translocation channel SecYEG. Consists of two halves formed by TMs 1-5 and 6-10. These two domains form a lateral gate at the front which open onto the bilayer between TMs 2 and 7, and are clamped together by SecE at the back. The channel is closed by both a pore ring composed of hydrophobic SecY resides and a short helix (helix 2A) on the extracellular side of …	K03076	ko:K03076 secY; preprotein translocase subunit SecY
KSF55_05090	chromosome	1114819	1115478	+	protein-coding	adenylate kinase	No	Molecular function category	GO:0004017	adenylate kinase activity	F	Metabolism	Nucleotide metabolism and transport	Catalyzes the reversible transfer of the terminal phosphate group between ATP and AMP. Plays an important role in cellular energy homeostasis and in adenine nucleotide metabolism	K00939	ko:K00939 adk, AK; adenylate kinase [EC:2.7.4.3]
KSF55_05095	chromosome	1115654	1115872	+	protein-coding	translation initiation factor IF-1	No	Molecular function category	GO:0043022	ribosome binding	J	Information storage and processing	Translation	One of the essential components for the initiation of protein synthesis. Stabilizes the binding of IF-2 and IF-3 on the 30S subunit to which N-formylmethionyl-tRNA(fMet) subsequently binds. Helps modulate mRNA selection, yielding the 30S pre- initiation complex (PIC). Upon addition of the 50S ribosomal subunit IF-1, IF-2 and IF-3 are released leaving the mature 70S translation initation complex	K02518	ko:K02518 infA; translation initiation factor IF-1
KSF55_05100	chromosome	1115908	1116027	+	protein-coding	50S ribosomal protein L36	No	Molecular function category	GO:0003735	structural constituent of ribosome	J	Information storage and processing	Translation	Belongs to the bacterial ribosomal protein bL36 family	K02919	ko:K02919 RP-L36, MRPL36, rpmJ; large subunit ribosomal protein L36
KSF55_05105	chromosome	1116055	1116420	+	protein-coding	30S ribosomal protein S13	No	Molecular function category	GO:0000049	tRNA binding	J	Information storage and processing	Translation	Located at the top of the head of the 30S subunit, it contacts several helices of the 16S rRNA. In the 70S ribosome it contacts the 23S rRNA (bridge B1a) and protein L5 of the 50S subunit (bridge B1b), connecting the 2 subunits	K02952	ko:K02952 RP-S13, rpsM; small subunit ribosomal protein S13
KSF55_05110	chromosome	1116445	1116834	+	protein-coding	30S ribosomal protein S11	No	Molecular function category	GO:0019843	rRNA binding	J	Information storage and processing	Translation	Located on the platform of the 30S subunit, it bridges several disparate RNA helices of the 16S rRNA. Forms part of the Shine-Dalgarno cleft in the 70S ribosome	K02948	ko:K02948 RP-S11, MRPS11, rpsK; small subunit ribosomal protein S11
KSF55_05115	chromosome	1116921	1117865	+	protein-coding	DNA-directed RNA polymerase subunit alpha	No	Molecular function category	GO:0003899	DNA-directed 5'-3' RNA polymerase activity	K	Information storage and processing	Transcription	DNA-dependent RNA polymerase catalyzes the transcription of DNA into RNA using the four ribonucleoside triphosphates as substrates	K03040	ko:K03040 rpoA; DNA-directed RNA polymerase subunit alpha [EC:2.7.7.6]
KSF55_05120	chromosome	1117887	1118270	+	protein-coding	50S ribosomal protein L17	No	Molecular function category	GO:0003735	structural constituent of ribosome	J	Information storage and processing	Translation	Ribosomal protein L17	K02879	ko:K02879 RP-L17, MRPL17, rplQ; large subunit ribosomal protein L17
KSF55_05125	chromosome	1118767	1119759	-	protein-coding	polyprenyl synthetase family protein	No	Biological process category	GO:0008299	isoprenoid biosynthetic process	H	Metabolism	Coenzyme metabolism	Belongs to the FPP GGPP synthase family	K00805	ko:K00805 hepS; heptaprenyl diphosphate synthase component 1 [EC:2.5.1.30]
KSF55_05130	chromosome	1119766	1120335	-	protein-coding	Gx transporter family protein	No	Molecular function category	GO:0036422	heptaprenyl diphosphate synthase activity	S	Poorly characterized functions	Function Unknown	Heptaprenyl diphosphate synthase component I	K00805	ko:K00805 hepS; heptaprenyl diphosphate synthase component 1 [EC:2.5.1.30]
KSF55_05135	chromosome	1120339	1120833	-	protein-coding	NusG domain II-containing protein	No	Cellular component category	GO:0016021	integral component of membrane	S	Poorly characterized functions	Function Unknown	NusG domain II
KSF55_05140	chromosome	1120927	1122837	-	protein-coding	FAD-dependent oxidoreductase	No	Biological process category	GO:0006116	NADH oxidation	C	Metabolism	Energy production and conversion	NADH dehydrogenase	K03885	ko:K03885 ndh; NADH:ubiquinone reductase (H+-translocating) [EC:7.1.1.2]
KSF55_05145	chromosome	1123122	1124045	+	protein-coding	FMN-binding protein	No	Molecular function category	GO:0010181	FMN binding	S	Poorly characterized functions	Function Unknown	FMN_bind
KSF55_05150	chromosome	1124274	1125386	+	protein-coding	FAD:protein FMN transferase	No	Biological process category	GO:0017013	protein flavinylation	H	Metabolism	Coenzyme metabolism	Flavin transferase that catalyzes the transfer of the FMN moiety of FAD and its covalent binding to the hydroxyl group of a threonine residue in a target flavoprotein	K03734	ko:K03734 apbE; FAD:protein FMN transferase [EC:2.7.1.180]
KSF55_05155	chromosome	1125470	1126312	+	protein-coding	energy-coupling factor ABC transporter ATP-binding protein	No	Molecular function category	GO:0005524	ATP binding	P	Metabolism	Inorganic ion transport and metabolism	ATP-binding (A) component of a common energy-coupling factor (ECF) ABC-transporter complex. Unlike classic ABC transporters this ECF transporter provides the energy necessary to transport a number of different substrates	K16786	ko:K16786 ecfA1; energy-coupling factor transport system ATP-binding protein [EC:7.-.-.-]
KSF55_05160	chromosome	1126288	1127178	+	protein-coding	energy-coupling factor ABC transporter ATP-binding protein	No	Molecular function category	GO:0005524	ATP binding	P	Metabolism	Inorganic ion transport and metabolism	ATP-binding (A) component of a common energy-coupling factor (ECF) ABC-transporter complex. Unlike classic ABC transporters this ECF transporter provides the energy necessary to transport a number of different substrates	K16787	ko:K16787 ecfA2; energy-coupling factor transport system ATP-binding protein [EC:7.-.-.-]
KSF55_05165	chromosome	1127168	1127968	+	protein-coding	energy-coupling factor transporter transmembrane protein EcfT	No	Molecular function category	GO:0022857	transmembrane transporter activity	U	Cellular processes and signaling	Intracellular trafficking and secretion	Transmembrane (T) component of an energy-coupling factor (ECF) ABC-transporter complex. Unlike classic ABC transporters this ECF transporter provides the energy necessary to transport a number of different substrates	K16785	ko:K16785 ecfT; energy-coupling factor transport system permease protein
KSF55_05170	chromosome	1128035	1128823	+	protein-coding	tRNA pseudouridine(38-40) synthase TruA	No	Molecular function category	GO:0106029	tRNA pseudouridine synthase activity	J	Information storage and processing	Translation	Formation of pseudouridine at positions 38, 39 and 40 in the anticodon stem and loop of transfer RNAs	K06173	ko:K06173 truA, PUS1; tRNA pseudouridine38-40 synthase [EC:5.4.99.12]
KSF55_05175	chromosome	1128932	1129375	+	protein-coding	50S ribosomal protein L13	No	Molecular function category	GO:0003735	structural constituent of ribosome	J	Information storage and processing	Translation	This protein is one of the early assembly proteins of the 50S ribosomal subunit, although it is not seen to bind rRNA by itself. It is important during the early stages of 50S assembly	K02871	ko:K02871 RP-L13, MRPL13, rplM; large subunit ribosomal protein L13
KSF55_05180	chromosome	1129389	1129781	+	protein-coding	30S ribosomal protein S9	No	Molecular function category	GO:0003735	structural constituent of ribosome	J	Information storage and processing	Translation	Belongs to the universal ribosomal protein uS9 family	K02996	ko:K02996 RP-S9, MRPS9, rpsI; small subunit ribosomal protein S9
KSF55_05185	chromosome	1130080	1130676	-	protein-coding	type IV toxin-antitoxin system AbiEi family antitoxin domain-containing protein	No				K	Information storage and processing	Transcription	Psort location Cytoplasmic, score
KSF55_05190	chromosome	1130947	1131183	+	protein-coding	type II toxin-antitoxin system Phd/YefM family antitoxin	No				D	Cellular processes and signaling	Cell cycle control and mitosis	Antitoxin component of a toxin-antitoxin (TA) module	K19159	ko:K19159 yefM; antitoxin YefM
KSF55_05195	chromosome	1131393	1132064	+	protein-coding	zeta toxin family protein	No	Molecular function category	GO:0016301	kinase activity	S	Poorly characterized functions	Function Unknown	AAA domain
KSF55_05200	chromosome	1132057	1132215	+	protein-coding	hypothetical protein	No
KSF55_05205	chromosome	1132426	1133295	-	protein-coding	DegV family protein	No	Molecular function category	GO:0008289	lipid binding	S	Poorly characterized functions	Function Unknown	Uncharacterised protein, DegV family COG1307
KSF55_05210	chromosome	1133474	1134580	-	protein-coding	hypothetical protein	No	Cellular component category	GO:0016021	integral component of membrane	S	Poorly characterized functions	Function Unknown	Membrane
KSF55_05215	chromosome	1134843	1135943	+	protein-coding	Ldh family oxidoreductase	No	Molecular function category	GO:0016491	oxidoreductase activity	C	Metabolism	Energy production and conversion	Belongs to the LDH2 MDH2 oxidoreductase family
KSF55_05220	chromosome	1136900	1138912	+	protein-coding	transketolase	No	Molecular function category	GO:0004802	transketolase activity	H	Metabolism	Coenzyme metabolism	Catalyzes the transfer of a two-carbon ketol group from a ketose donor to an aldose acceptor, via a covalent intermediate with the cofactor thiamine pyrophosphate	K00615	ko:K00615 E2.2.1.1, tktA, tktB; transketolase [EC:2.2.1.1]
KSF55_05225	chromosome	1138928	1139821	+	protein-coding	shikimate dehydrogenase	No	Molecular function category	GO:0004764	shikimate 3-dehydrogenase (NADP+) activity	E	Metabolism	Amino Acid metabolism and transport	Involved in the biosynthesis of the chorismate, which leads to the biosynthesis of aromatic amino acids. Catalyzes the reversible NADPH linked reduction of 3-dehydroshikimate (DHSA) to yield shikimate (SA)	K00014	ko:K00014 aroE; shikimate dehydrogenase [EC:1.1.1.25]
KSF55_05230	chromosome	1139874	1140869	+	protein-coding	3-deoxy-7-phosphoheptulonate synthase	No	Molecular function category	GO:0016832	aldehyde-lyase activity	E	Metabolism	Amino Acid metabolism and transport	DAHP synthetase I family	K03856	ko:K03856 AROA2, aroA; 3-deoxy-7-phosphoheptulonate synthase [EC:2.5.1.54]
KSF55_05235	chromosome	1140878	1141984	+	protein-coding	3-dehydroquinate synthase	No	Molecular function category	GO:0003856	3-dehydroquinate synthase activity	E	Metabolism	Amino Acid metabolism and transport	Catalyzes the conversion of 3-deoxy-D-arabino- heptulosonate 7-phosphate (DAHP) to dehydroquinate (DHQ)	K01735	ko:K01735 aroB; 3-dehydroquinate synthase [EC:4.2.3.4]
KSF55_05240	chromosome	1142252	1143673	-	protein-coding	anion permease	No	Molecular function category	GO:0022857	transmembrane transporter activity	P	Metabolism	Inorganic ion transport and metabolism	Sodium:sulfate symporter transmembrane region	K03319	ko:K03319 TC.DASS; divalent anion:Na+ symporter, DASS family
KSF55_05245	chromosome	1143827	1144147	-	protein-coding	metal-sulfur cluster assembly factor	No	Molecular function category	GO:0008168	methyltransferase activity	S	Poorly characterized functions	Function Unknown	Iron-sulfur cluster assembly protein
KSF55_05250	chromosome	1144217	1144828	-	protein-coding	L(+)-tartrate dehydratase subunit beta	No	Molecular function category	GO:0016836	hydro-lyase activity	C	Metabolism	Energy production and conversion	Catalyzes the reversible hydration of fumarate to (S)- malate	K03780	ko:K03780 ttdB; L(+)-tartrate dehydratase beta subunit [EC:4.2.1.32]
KSF55_05255	chromosome	1144825	1145757	-	protein-coding	L(+)-tartrate dehydratase subunit alpha	No	Molecular function category	GO:0051539	4 iron, 4 sulfur cluster binding	C	Metabolism	Energy production and conversion	Fumarate hydratase (Fumerase)	K03779	ko:K03779 ttdA; L(+)-tartrate dehydratase alpha subunit [EC:4.2.1.32]
KSF55_05260	chromosome	1146016	1147032	-	protein-coding	AraC family transcriptional regulator	No	Molecular function category	GO:0043565	sequence-specific DNA binding	K	Information storage and processing	Transcription	Helix-turn-helix domain
KSF55_05265	chromosome	1147337	1148179	+	protein-coding	triphosphoribosyl-dephospho-CoA synthase	No	Molecular function category	GO:0046917	triphosphoribosyl-dephospho-CoA synthase activity	H	Metabolism	Coenzyme metabolism	2-(5''-triphosphoribosyl)-3'-dephosphocoenzyme-A synthase	K05966	ko:K05966 citG; triphosphoribosyl-dephospho-CoA synthase [EC:2.4.2.52]
KSF55_05270	chromosome	1148477	1149214	+	protein-coding	metal ABC transporter ATP-binding protein	No	Molecular function category	GO:0005524	ATP binding	P	Metabolism	Inorganic ion transport and metabolism	ABC transporter	K19973	ko:K19973 mntA; manganese transport system ATP-binding protein [EC:7.2.2.5]
KSF55_05275	chromosome	1149214	1150086	+	protein-coding	metal ABC transporter permease	No	Cellular component category	GO:0043190	ATP-binding cassette (ABC) transporter complex	U	Cellular processes and signaling	Intracellular trafficking and secretion	ABC 3 transport family	K19976	ko:K19976 mntB; manganese transport system permease protein
KSF55_05280	chromosome	1150083	1151024	+	protein-coding	zinc ABC transporter substrate-binding protein	No	Biological process category	GO:0030001	metal ion transport	P	Metabolism	Inorganic ion transport and metabolism	Belongs to the bacterial solute-binding protein 9 family	K19975	ko:K19975 mntC; manganese transport system substrate-binding protein
KSF55_05285	chromosome	1151235	1151546	+	protein-coding	helix-turn-helix domain-containing protein	No	Molecular function category	GO:0003677	DNA binding	K	Information storage and processing	Transcription	Transcriptional regulator	K07726	ko:K07726 K07726; putative transcriptional regulator
KSF55_05290	chromosome	1152204	1155935	+	protein-coding	bacterial Ig-like domain-containing protein	No	Cellular component category	GO:0005618	cell wall
KSF55_05295	chromosome	1156049	1156360	-	protein-coding	hypothetical protein	No
KSF55_05300	chromosome	1156745	1157674	+	protein-coding	L-lactate dehydrogenase	No	Molecular function category	GO:0004459	L-lactate dehydrogenase activity	C	Metabolism	Energy production and conversion	Belongs to the LDH MDH superfamily. LDH family	K00016	ko:K00016 LDH, ldh; L-lactate dehydrogenase [EC:1.1.1.27]
KSF55_05305	chromosome	1157704	1159122	+	protein-coding	anion permease	No	Molecular function category	GO:0022857	transmembrane transporter activity	P	Metabolism	Inorganic ion transport and metabolism	Sodium:sulfate symporter transmembrane region	K03319	ko:K03319 TC.DASS; divalent anion:Na+ symporter, DASS family
KSF55_05310	chromosome	1159198	1160160	-	protein-coding	sugar-binding transcriptional regulator	No	Molecular function category	GO:0030246	carbohydrate binding	K	Information storage and processing	Transcription	sugar-binding domain protein
KSF55_05315	chromosome	1160321	1161484	+	protein-coding	NADP-dependent malic enzyme	No	Molecular function category	GO:0004471	malate dehydrogenase (decarboxylating) (NAD+) activity	C	Metabolism	Energy production and conversion	Malic enzyme, NAD binding domain	K00027	ko:K00027 ME2, sfcA, maeA; malate dehydrogenase (oxaloacetate-decarboxylating) [EC:1.1.1.38]
KSF55_05320	chromosome	1161496	1162551	+	protein-coding	[citrate (pro-3S)-lyase] ligase	No	Molecular function category	GO:0008771	[citrate (pro-3S)-lyase] ligase activity	H	Metabolism	Coenzyme metabolism	Acetylation of prosthetic group (2-(5''-phosphoribosyl)- 3'-dephosphocoenzyme-A) of the gamma subunit of citrate lyase	K01910	ko:K01910 citC; [citrate (pro-3S)-lyase] ligase [EC:6.2.1.22]
KSF55_05325	chromosome	1162541	1162831	+	protein-coding	citrate lyase acyl carrier protein	No	Molecular function category	GO:0016829	lyase activity	C	Metabolism	Energy production and conversion	Covalent carrier of the coenzyme of citrate lyase	K01646	ko:K01646 citD; citrate lyase subunit gamma (acyl carrier protein)
KSF55_05330	chromosome	1162831	1163745	+	protein-coding	citrate (pro-3S)-lyase subunit beta	No	Molecular function category	GO:0008816	citryl-CoA lyase activity	G	Metabolism	Carbohydrate metabolism and transport	Belongs to the HpcH HpaI aldolase family	K01644	ko:K01644 citE; citrate lyase subunit beta / citryl-CoA lyase [EC:4.1.3.34]
KSF55_05335	chromosome	1163735	1165273	+	protein-coding	citrate lyase subunit alpha	No	Molecular function category	GO:0008814	citrate CoA-transferase activity	H	Metabolism	Coenzyme metabolism	Citrate (pro-3S)-lyase alpha chain	K01643	ko:K01643 citF; citrate lyase subunit alpha / citrate CoA-transferase [EC:2.8.3.10]
KSF55_05340	chromosome	1166539	1166775	+	protein-coding	flagellar biosynthesis protein FlhB	No	Cellular component category	GO:0016021	integral component of membrane
KSF55_05345	chromosome	1167229	1168611	+	protein-coding	class II fumarate hydratase	No	Molecular function category	GO:0004333	fumarate hydratase activity	C	Metabolism	Energy production and conversion	Involved in the TCA cycle. Catalyzes the stereospecific interconversion of fumarate to L-malate	K01679	ko:K01679 E4.2.1.2B, fumC, FH; fumarate hydratase, class II [EC:4.2.1.2]
KSF55_05350	chromosome	1168814	1170202	+	protein-coding	flavocytochrome c	No	Molecular function category	GO:0010181	FMN binding	C	Metabolism	Energy production and conversion	FAD binding domain	K00244	ko:K00244 frdA; fumarate reductase flavoprotein subunit [EC:1.3.5.4]
KSF55_05355	chromosome	1170603	1171139	+	protein-coding	citrate lyase holo-[acyl-carrier protein] synthase	No	Molecular function category	GO:0050519	holo-citrate lyase synthase activity	I	Metabolism	Lipid metabolism	Apo-citrate lyase phosphoribosyl-dephospho-CoA transferase	K05964	ko:K05964 citX; holo-ACP synthase [EC:2.7.7.61]
KSF55_05360	chromosome	1171136	1172017	+	protein-coding	LysR family transcriptional regulator	No	Molecular function category	GO:0003700	DNA-binding transcription factor activity	K	Information storage and processing	Transcription	LysR family transcriptional regulator
KSF55_05365	chromosome	1173166	1174074	-	protein-coding	LysR family transcriptional regulator	No	Molecular function category	GO:0003700	DNA-binding transcription factor activity	K	Information storage and processing	Transcription	LysR family
KSF55_05370	chromosome	1174387	1176030	+	protein-coding	NAD-dependent malic enzyme	No	Molecular function category	GO:0004471	malate dehydrogenase (decarboxylating) (NAD+) activity	C	Metabolism	Energy production and conversion	Malic enzyme	K00027	ko:K00027 ME2, sfcA, maeA; malate dehydrogenase (oxaloacetate-decarboxylating) [EC:1.1.1.38]
KSF55_05375	chromosome	1176138	1177109	+	protein-coding	AEC family transporter	No	Biological process category	GO:0055085	transmembrane transport	S	Poorly characterized functions	Function Unknown	Sodium Bile acid symporter family	K24180	ko:K24180 mleP; malate permease and related proteins
KSF55_05380	chromosome	1178372	1179796	+	protein-coding	amino acid permease	No	Molecular function category	GO:0022857	transmembrane transporter activity	E	Metabolism	Amino Acid metabolism and transport	Amino Acid	K03294	ko:K03294 TC.APA; basic amino acid/polyamine antiporter, APA family
KSF55_05385	chromosome	1179923	1180507	+	protein-coding	ECF transporter S component	No	Molecular function category	GO:0022857	transmembrane transporter activity	S	Poorly characterized functions	Function Unknown	ECF transporter, substrate-specific component
KSF55_05390	chromosome	1180588	1180764	-	protein-coding	hypothetical protein	No
KSF55_05395	chromosome	1180824	1183736	-	protein-coding	alpha/beta hydrolase	No	Molecular function category	GO:0016787	hydrolase activity	S	Poorly characterized functions	Function Unknown	Alpha beta	K06889	ko:K06889 K06889; uncharacterized protein
KSF55_05400	chromosome	1184156	1185595	+	protein-coding	cytochrome ubiquinol oxidase subunit I	No	Biological process category	GO:0019646	aerobic electron transport chain	C	Metabolism	Energy production and conversion	ubiquinol oxidase	K00425	ko:K00425 cydA; cytochrome bd ubiquinol oxidase subunit I [EC:7.1.1.7]
KSF55_05405	chromosome	1185588	1186583	+	protein-coding	cytochrome d ubiquinol oxidase subunit II	No	Cellular component category	GO:0005886	plasma membrane	C	Metabolism	Energy production and conversion	Cytochrome d ubiquinol oxidase subunit II	K00426	ko:K00426 cydB; cytochrome bd ubiquinol oxidase subunit II [EC:7.1.1.7]
KSF55_05410	chromosome	1186711	1188447	+	protein-coding	thiol reductant ABC exporter subunit CydD	No	Biological process category	GO:0042883	cysteine transport	C	Metabolism	Energy production and conversion	ABC transporter, CydDC cysteine exporter (CydDC-E) family, permease ATP-binding protein CydD	K16013	ko:K16013 cydD; ATP-binding cassette, subfamily C, bacterial CydD
KSF55_05415	chromosome	1188447	1190207	+	protein-coding	thiol reductant ABC exporter subunit CydC	No	Biological process category	GO:0034775	glutathione transmembrane transport	C	Metabolism	Energy production and conversion	ABC transporter, CydDC cysteine exporter (CydDC-E) family, permease ATP-binding protein CydC	K16012	ko:K16012 cydC; ATP-binding cassette, subfamily C, bacterial CydC
KSF55_05420	chromosome	1190413	1191327	-	protein-coding	1,4-dihydroxy-2-naphthoate polyprenyltransferase	No	Molecular function category	GO:0004659	prenyltransferase activity	H	Metabolism	Coenzyme metabolism	1,4-dihydroxy-2-naphthoate	K02548	ko:K02548 menA; 1,4-dihydroxy-2-naphthoate polyprenyltransferase [EC:2.5.1.74]
KSF55_05425	chromosome	1191470	1192447	+	protein-coding	polyprenyl synthetase family protein	No	Biological process category	GO:0008299	isoprenoid biosynthetic process	H	Metabolism	Coenzyme metabolism	Belongs to the FPP GGPP synthase family	K00805	ko:K00805 hepS; heptaprenyl diphosphate synthase component 1 [EC:2.5.1.30]
KSF55_05430	chromosome	1193534	1194508	-	protein-coding	Gfo/Idh/MocA family oxidoreductase	No	Molecular function category	GO:0000166	nucleotide binding	S	Poorly characterized functions	Function Unknown	Oxidoreductase family, NAD-binding Rossmann fold
KSF55_05435	chromosome	1194649	1195287	+	protein-coding	glycoside hydrolase family 73 protein	No	Molecular function category	GO:0004040	amidase activity	N	Cellular processes and signaling	Cell motility	mannosyl-glycoprotein	K01185	ko:K01185 E3.2.1.17; lysozyme [EC:3.2.1.17]
KSF55_05440	chromosome	1195377	1195964	+	protein-coding	xanthine phosphoribosyltransferase	No	Biological process category	GO:0046110	xanthine metabolic process	F	Metabolism	Nucleotide metabolism and transport	Converts the preformed base xanthine, a product of nucleic acid breakdown, to xanthosine 5'-monophosphate (XMP), so it can be reused for RNA or DNA synthesis	K03816	ko:K03816 xpt; xanthine phosphoribosyltransferase [EC:2.4.2.22]
KSF55_05445	chromosome	1195995	1196543	+	protein-coding	DUF2179 domain-containing protein	No	Cellular component category	GO:0005886	plasma membrane	S	Poorly characterized functions	Function Unknown	UPF0316 protein
KSF55_05450	chromosome	1196654	1197832	+	protein-coding	ATP-grasp domain-containing protein	No	Biological process category	GO:0006164	purine nucleotide biosynthetic process	F	Metabolism	Nucleotide metabolism and transport	Involved in the de novo purine biosynthesis. Catalyzes the transfer of formate to 5-phospho-ribosyl-glycinamide (GAR), producing 5-phospho-ribosyl-N-formylglycinamide (FGAR). Formate is provided by PurU via hydrolysis of 10-formyl-tetrahydrofolate	K01589	ko:K01589 purK; 5-(carboxyamino)imidazole ribonucleotide synthase [EC:6.3.4.18]
KSF55_05455	chromosome	1199053	1201320	+	protein-coding	DNA helicase PcrA	No	Biological process category	GO:0006268	DNA unwinding involved in DNA replication	L	Information storage and processing	Replication and repair	ATP-dependent DNA helicase	K03657	ko:K03657 uvrD, pcrA; DNA helicase II / ATP-dependent DNA helicase PcrA [EC:3.6.4.12]
KSF55_05460	chromosome	1201337	1203376	+	protein-coding	NAD-dependent DNA ligase LigA	No	Molecular function category	GO:0003911	DNA ligase (NAD+) activity	L	Information storage and processing	Replication and repair	DNA ligase that catalyzes the formation of phosphodiester linkages between 5'-phosphoryl and 3'-hydroxyl groups in double-stranded DNA using NAD as a coenzyme and as the energy source for the reaction. It is essential for DNA replication and repair of damaged DNA	K01972	ko:K01972 E6.5.1.2, ligA, ligB; DNA ligase (NAD+) [EC:6.5.1.2]
KSF55_05465	chromosome	1203373	1204548	+	protein-coding	CamS family sex pheromone protein	No	Cellular component category	GO:0016021	integral component of membrane	S	Poorly characterized functions	Function Unknown	sex pheromone
KSF55_05470	chromosome	1204583	1204903	+	protein-coding	Asp-tRNA(Asn)/Glu-tRNA(Gln) amidotransferase subunit GatC	No	Molecular function category	GO:0050566	asparaginyl-tRNA synthase (glutamine-hydrolyzing) activity	J	Information storage and processing	Translation	Allows the formation of correctly charged Asn-tRNA(Asn) or Gln-tRNA(Gln) through the transamidation of misacylated Asp- tRNA(Asn) or Glu-tRNA(Gln) in organisms which lack either or both of asparaginyl-tRNA or glutaminyl-tRNA synthetases. The reaction takes place in the presence of glutamine and ATP through an activated phospho-Asp-tRNA(Asn) or phospho-Glu-tRNA(Gln)	K02435	ko:K02435 gatC, GATC; aspartyl-tRNA(Asn)/glutamyl-tRNA(Gln) amidotransferase subunit C [EC:6.3.5.6 6.3.5.7]
KSF55_05475	chromosome	1204903	1206366	+	protein-coding	Asp-tRNA(Asn)/Glu-tRNA(Gln) amidotransferase subunit GatA	No	Cellular component category	GO:0030956	glutamyl-tRNA(Gln) amidotransferase complex	J	Information storage and processing	Translation	Allows the formation of correctly charged Gln-tRNA(Gln) through the transamidation of misacylated Glu-tRNA(Gln) in organisms which lack glutaminyl-tRNA synthetase. The reaction takes place in the presence of glutamine and ATP through an activated gamma-phospho-Glu-tRNA(Gln)	K02433	ko:K02433 gatA, QRSL1; aspartyl-tRNA(Asn)/glutamyl-tRNA(Gln) amidotransferase subunit A [EC:6.3.5.6 6.3.5.7]
KSF55_05480	chromosome	1206366	1207790	+	protein-coding	Asp-tRNA(Asn)/Glu-tRNA(Gln) amidotransferase subunit GatB	No	Molecular function category	GO:0050566	asparaginyl-tRNA synthase (glutamine-hydrolyzing) activity	J	Information storage and processing	Translation	Allows the formation of correctly charged Asn-tRNA(Asn) or Gln-tRNA(Gln) through the transamidation of misacylated Asp- tRNA(Asn) or Glu-tRNA(Gln) in organisms which lack either or both of asparaginyl-tRNA or glutaminyl-tRNA synthetases. The reaction takes place in the presence of glutamine and ATP through an activated phospho-Asp-tRNA(Asn) or phospho-Glu-tRNA(Gln)	K02434	ko:K02434 gatB, PET112; aspartyl-tRNA(Asn)/glutamyl-tRNA(Gln) amidotransferase subunit B [EC:6.3.5.6 6.3.5.7]
KSF55_05485	chromosome	1207918	1208940	+	protein-coding	diacylglycerol kinase	No	Molecular function category	GO:0003951	NAD+ kinase activity	G	Metabolism	Carbohydrate metabolism and transport	Lipid kinase	K07029	ko:K07029 dagK; diacylglycerol kinase (ATP) [EC:2.7.1.107]
KSF55_05490	chromosome	1209138	1209344	+	protein-coding	hypothetical protein	No
KSF55_05495	chromosome	1209486	1210862	+	protein-coding	23S rRNA (uracil(1939)-C(5))-methyltransferase RlmD	No	Molecular function category	GO:0008173	RNA methyltransferase activity	J	Information storage and processing	Translation	Belongs to the class I-like SAM-binding methyltransferase superfamily. RNA M5U methyltransferase family	K03215	ko:K03215 rumA; 23S rRNA (uracil1939-C5)-methyltransferase [EC:2.1.1.190]
KSF55_05500	chromosome	1210956	1211273	-	protein-coding	type II toxin-antitoxin system RelB/DinJ family antitoxin	No	Biological process category	GO:0006355	regulation of transcription, DNA-templated	L	Information storage and processing	Replication and repair	Addiction module antitoxin, RelB DinJ family	K07473	ko:K07473 dinJ; DNA-damage-inducible protein J
KSF55_05505	chromosome	1211737	1212063	+	protein-coding	toxin-antitoxin system	No
KSF55_05510	chromosome	1212396	1212812	+	protein-coding	UPF0158 family protein	No				S	Poorly characterized functions	Function Unknown	Uncharacterised protein family (UPF0158)
KSF55_05515	chromosome	1213168	1213743	+	protein-coding	TetR/AcrR family transcriptional regulator	No	Molecular function category	GO:0003677	DNA binding	K	Information storage and processing	Transcription	Bacterial regulatory proteins, tetR family
KSF55_05520	chromosome	1214080	1216419	+	protein-coding	cation-translocating P-type ATPase	No	Molecular function category	GO:0140603	ATP hydrolysis activity	P	Metabolism	Inorganic ion transport and metabolism	E1-E2 ATPase	K12952	ko:K12952 ctpE; cation-transporting P-type ATPase E [EC:7.2.2.-]
KSF55_05525	chromosome	1217059	1217418	+	protein-coding	PadR family transcriptional regulator	No	Molecular function category	GO:0003677	DNA binding	K	Information storage and processing	Transcription	Transcriptional regulator PadR-like family	K10947	ko:K10947 padR; PadR family transcriptional regulator, regulatory protein PadR
KSF55_05530	chromosome	1217402	1218847	+	protein-coding	DUF4097 domain-containing protein	No				S	Poorly characterized functions	Function Unknown	Putative adhesin
KSF55_05535	chromosome	1219198	1220501	+	protein-coding	PTS transporter subunit EIIC	No	Molecular function category	GO:0008982	protein-N(PI)-phosphohistidine-sugar phosphotransferase activity	G	Metabolism	Carbohydrate metabolism and transport	The phosphoenolpyruvate-dependent sugar phosphotransferase system (PTS), a major carbohydrate active - transport system, catalyzes the phosphorylation of incoming sugar substrates concomitant with their translocation across the cell membrane	K02761	ko:K02761 celB, chbC; cellobiose PTS system EIIC component
KSF55_05540	chromosome	1220494	1221375	+	protein-coding	alpha/beta hydrolase	No	Molecular function category	GO:0016746	acyltransferase activity	S	Poorly characterized functions	Function Unknown	Alpha/beta hydrolase of unknown function (DUF915)
KSF55_05545	chromosome	1221586	1222464	+	protein-coding	MurR/RpiR family transcriptional regulator	No	Molecular function category	GO:0003700	DNA-binding transcription factor activity	K	Information storage and processing	Transcription	rpiR family
KSF55_05550	chromosome	1222489	1223265	+	protein-coding	lysozyme	No	Molecular function category	GO:0003796	lysozyme activity	M	Cellular processes and signaling	Cell wall/membrane/envelop biogenesis	Glycosyl hydrolases family 25	K07273	ko:K07273 acm; lysozyme
KSF55_05555	chromosome	1223605	1223988	-	protein-coding	DUF4828 domain-containing protein	No				S	Poorly characterized functions	Function Unknown	Domain of unknown function (DUF4828)
KSF55_05560	chromosome	1224333	1224533	+	protein-coding	cold-shock protein	No	Molecular function category	GO:0003676	nucleic acid binding	K	Information storage and processing	Transcription	'Cold-shock' DNA-binding domain	K03704	ko:K03704 cspA; cold shock protein
KSF55_05565	chromosome	1224937	1225944	+	protein-coding	Gfo/Idh/MocA family oxidoreductase	No	Molecular function category	GO:0000166	nucleotide binding	S	Poorly characterized functions	Function Unknown	Oxidoreductase
KSF55_05570	chromosome	1225957	1227291	+	protein-coding	DEAD/DEAH box helicase	No	Molecular function category	GO:0004386	helicase activity	L	Information storage and processing	Replication and repair	DEAD DEAH box helicase
KSF55_05575	chromosome	1227339	1227411	+	tRNA	anticodon=tRNA-Arg	No
KSF55_05580	chromosome	1228766	1229566	-	protein-coding	DUF1828 domain-containing protein	No
KSF55_05585	chromosome	1229845	1230960	+	protein-coding	ImmA/IrrE family metallo-endopeptidase	No	Molecular function category	GO:0003677	DNA binding	E	Metabolism	Amino Acid metabolism and transport	IrrE N-terminal-like domain
KSF55_05590	chromosome	1231008	1231796	-	protein-coding	FxLYD domain-containing protein	No
KSF55_05595	chromosome	1231891	1232535	-	protein-coding	DUF3862 domain-containing protein	No				S	Poorly characterized functions	Function Unknown	Domain of Unknown Function with PDB structure (DUF3862)
KSF55_05600	chromosome	1233276	1233716	-	protein-coding	universal stress protein	No	Cellular component category	GO:0005737	cytoplasm	T	Cellular processes and signaling	Signal Transduction	Universal stress protein family
KSF55_05605	chromosome	1233851	1235158	+	protein-coding	PTS transporter subunit EIIC	No	Molecular function category	GO:0008982	protein-N(PI)-phosphohistidine-sugar phosphotransferase activity	G	Metabolism	Carbohydrate metabolism and transport	The phosphoenolpyruvate-dependent sugar phosphotransferase system (PTS), a major carbohydrate active - transport system, catalyzes the phosphorylation of incoming sugar substrates concomitant with their translocation across the cell membrane	K02761	ko:K02761 celB, chbC; cellobiose PTS system EIIC component
KSF55_05610	chromosome	1235151	1236017	+	protein-coding	alpha/beta hydrolase	No	Molecular function category	GO:0016746	acyltransferase activity	S	Poorly characterized functions	Function Unknown	Alpha/beta hydrolase of unknown function (DUF915)
KSF55_05615	chromosome	1236500	1236685	-	protein-coding	hypothetical protein	No
KSF55_05620	chromosome	1236884	1237324	+	protein-coding	hypothetical protein	No
KSF55_05625	chromosome	1237817	1238380	+	protein-coding	hypothetical protein	No
KSF55_05630	chromosome	1238515	1239870	-	protein-coding	NADP-specific glutamate dehydrogenase	No	Molecular function category	GO:0004353	glutamate dehydrogenase [NAD(P)+] activity	E	Metabolism	Amino Acid metabolism and transport	Belongs to the Glu Leu Phe Val dehydrogenases family	K00262	ko:K00262 E1.4.1.4, gdhA; glutamate dehydrogenase (NADP+) [EC:1.4.1.4]
KSF55_05635	chromosome	1240132	1241310	+	protein-coding	beta-lactamase family protein	No	Molecular function category	GO:0004180	carboxypeptidase activity	V	Cellular processes and signaling	Defense Mechanisms	Beta-lactamase
KSF55_05640	chromosome	1241794	1242912	+	protein-coding	UDP-N-acetylglucosamine 2-epimerase (non-hydrolyzing)	No	Molecular function category	GO:0008761	UDP-N-acetylglucosamine 2-epimerase activity	G	Metabolism	Carbohydrate metabolism and transport	Belongs to the UDP-N-acetylglucosamine 2-epimerase family	K01791	ko:K01791 wecB; UDP-N-acetylglucosamine 2-epimerase (non-hydrolysing) [EC:5.1.3.14]
KSF55_05645	chromosome	1243259	1244212	+	protein-coding	YihY/virulence factor BrkB family protein	No	Cellular component category	GO:0016021	integral component of membrane	S	Poorly characterized functions	Function Unknown	Belongs to the UPF0761 family	K07058	ko:K07058 K07058; membrane protein
KSF55_05650	chromosome	1244398	1245114	+	protein-coding	aquaporin family protein	No	Molecular function category	GO:0015267	channel activity	U	Cellular processes and signaling	Intracellular trafficking and secretion	Belongs to the MIP aquaporin (TC 1.A.8) family	K02440	ko:K02440 GLPF; glycerol uptake facilitator protein
KSF55_05655	chromosome	1245169	1245732	+	protein-coding	hypothetical protein	No
KSF55_05660	chromosome	1245893	1247011	+	protein-coding	UDP-galactopyranose mutase	No	Molecular function category	GO:0008767	UDP-galactopyranose mutase activity	M	Cellular processes and signaling	Cell wall/membrane/envelop biogenesis	UDP-galactopyranose mutase	K01854	ko:K01854 glf; UDP-galactopyranose mutase [EC:5.4.99.9]
KSF55_05665	chromosome	1247135	1247770	+	protein-coding	hypothetical protein	No	Cellular component category	GO:0016021	integral component of membrane
KSF55_05670	chromosome	1247794	1248396	+	protein-coding	AAA family ATPase	No	Molecular function category	GO:0004715	non-membrane spanning protein tyrosine kinase activity
KSF55_05675	chromosome	1248383	1249522	+	protein-coding	hypothetical protein	No	Cellular component category	GO:0016021	integral component of membrane
KSF55_05680	chromosome	1249547	1250827	+	protein-coding	hypothetical protein	No	Cellular component category	GO:0016021	integral component of membrane
KSF55_05685	chromosome	1250836	1251612	+	protein-coding	DUF4422 domain-containing protein	No	Molecular function category	GO:0016740	transferase activity	M	Cellular processes and signaling	Cell wall/membrane/envelop biogenesis	Domain of unknown function (DUF4422)
KSF55_05690	chromosome	1251657	1252721	+	protein-coding	glycosyltransferase	No	Molecular function category	GO:0016757	glycosyltransferase activity	M	Cellular processes and signaling	Cell wall/membrane/envelop biogenesis	Glycosyl transferases group 1	K02840	ko:K02840 waaB, rfaB; UDP-D-galactose:(glucosyl)LPS alpha-1,6-D-galactosyltransferase [EC:2.4.1.-]
KSF55_05695	chromosome	1252711	1253835	+	protein-coding	CDP-glycerol glycerophosphotransferase family protein	No	Molecular function category	GO:0047355	CDP-glycerol glycerophosphotransferase activity	M	Cellular processes and signaling	Cell wall/membrane/envelop biogenesis	glycosyl glycerophosphate transferases involved in teichoic acid biosynthesis TagF TagB EpsJ RodC	K09809	ko:K09809 tagF; CDP-glycerol glycerophosphotransferase [EC:2.7.8.12]
KSF55_05700	chromosome	1253832	1254737	+	protein-coding	glycosyltransferase family 2 protein	No	Molecular function category	GO:0016740	transferase activity	S	Poorly characterized functions	Function Unknown	Glycosyltransferase like family 2
KSF55_05705	chromosome	1254807	1256222	+	protein-coding	flippase	No	Cellular component category	GO:0005886	plasma membrane	S	Poorly characterized functions	Function Unknown	Membrane protein involved in the export of O-antigen and teichoic acid	K03328	ko:K03328 TC.PST; polysaccharide transporter, PST family
KSF55_05710	chromosome	1256242	1256637	+	protein-coding	glycerol-3-phosphate cytidylyltransferase	No	Molecular function category	GO:0047348	glycerol-3-phosphate cytidylyltransferase activity	I	Metabolism	Lipid metabolism	Glycerol-3-phosphate cytidylyltransferase	K00980	ko:K00980 tagD; glycerol-3-phosphate cytidylyltransferase [EC:2.7.7.39]
KSF55_05715	chromosome	1256740	1257969	+	protein-coding	N-acetylmuramoyl-L-alanine amidase	No				M	Cellular processes and signaling	Cell wall/membrane/envelop biogenesis	Parallel beta-helix repeats
KSF55_05720	chromosome	1258061	1259077	+	protein-coding	dTDP-glucose 4,6-dehydratase	No	Molecular function category	GO:0008460	dTDP-glucose 4,6-dehydratase activity	M	Cellular processes and signaling	Cell wall/membrane/envelop biogenesis	Belongs to the NAD(P)-dependent epimerase dehydratase family. dTDP-glucose dehydratase subfamily	K01710	ko:K01710 rfbB, rmlB, rffG; dTDP-glucose 4,6-dehydratase [EC:4.2.1.46]
KSF55_05725	chromosome	1259126	1259728	-	protein-coding	tyrosine-type recombinase/integrase	No	Biological process category	GO:0015074	DNA integration	L	Information storage and processing	Replication and repair	Integrase
KSF55_05730	chromosome	1260085	1260855	+	protein-coding	polysaccharide biosynthesis protein	No	Biological process category	GO:0009103	lipopolysaccharide biosynthetic process	M	Cellular processes and signaling	Cell wall/membrane/envelop biogenesis	biosynthesis protein
KSF55_05735	chromosome	1260867	1261595	+	protein-coding	CpsD/CapB family tyrosine-protein kinase	No	Biological process category	GO:0045226	extracellular polysaccharide biosynthetic process	D	Cellular processes and signaling	Cell cycle control and mitosis	Capsular exopolysaccharide family
KSF55_05740	chromosome	1261582	1262355	+	protein-coding	tyrosine protein phosphatase	No	Molecular function category	GO:0004725	protein tyrosine phosphatase activity	G	Metabolism	Carbohydrate metabolism and transport	PHP domain protein	K01104	ko:K01104 E3.1.3.48; protein-tyrosine phosphatase [EC:3.1.3.48]
KSF55_05745	chromosome	1262373	1263320	+	protein-coding	SDR family NAD(P)-dependent oxidoreductase	No	Molecular function category	GO:0003978	UDP-glucose 4-epimerase activity	M	Cellular processes and signaling	Cell wall/membrane/envelop biogenesis	RmlD substrate binding domain	K01784	ko:K01784 galE, GALE; UDP-glucose 4-epimerase [EC:5.1.3.2]
KSF55_05750	chromosome	1263301	1263978	+	protein-coding	sugar transferase	No	Molecular function category	GO:0016740	transferase activity	M	Cellular processes and signaling	Cell wall/membrane/envelop biogenesis	Bacterial sugar transferase
KSF55_05755	chromosome	1263979	1265073	+	protein-coding	glycosyltransferase family 4 protein	No	Molecular function category	GO:0016757	glycosyltransferase activity	M	Cellular processes and signaling	Cell wall/membrane/envelop biogenesis	Glycosyl transferases group 1
KSF55_05760	chromosome	1265091	1266122	+	protein-coding	glycosyltransferase	No	Molecular function category	GO:0016757	glycosyltransferase activity	M	Cellular processes and signaling	Cell wall/membrane/envelop biogenesis	Glycosyltransferase Family 4
KSF55_05765	chromosome	1266115	1267389	+	protein-coding	polysaccharide polymerase	No	Cellular component category	GO:0016021	integral component of membrane
KSF55_05770	chromosome	1267374	1268333	+	protein-coding	glycosyltransferase	No	Molecular function category	GO:0016740	transferase activity	M	Cellular processes and signaling	Cell wall/membrane/envelop biogenesis	Glycosyltransferase like family 2
KSF55_05775	chromosome	1268326	1269399	+	protein-coding	polysaccharide pyruvyl transferase family protein	No	Molecular function category	GO:0016740	transferase activity	G	Metabolism	Carbohydrate metabolism and transport	pyruvyl transferase	K19426	ko:K19426 epsI; pyruvyl transferase EpsI [EC:2.-.-.-]
KSF55_05780	chromosome	1269456	1270838	+	protein-coding	polysaccharide biosynthesis C-terminal domain-containing protein	No	Cellular component category	GO:0005886	plasma membrane	S	Poorly characterized functions	Function Unknown	Polysaccharide biosynthesis protein
KSF55_05785	chromosome	1270873	1271073	+	protein-coding	type II toxin-antitoxin system RelB/DinJ family antitoxin	No	Biological process category	GO:0006355	regulation of transcription, DNA-templated	L	Information storage and processing	Replication and repair	bacterial-type proximal promoter sequence-specific DNA binding	K07473	ko:K07473 dinJ; DNA-damage-inducible protein J
KSF55_05790	chromosome	1271264	1272997	+	protein-coding	LPXTG cell wall anchor domain-containing protein	No	Cellular component category	GO:0005576	extracellular region	M	Cellular processes and signaling	Cell wall/membrane/envelop biogenesis	domain protein
KSF55_05795	chromosome	1272999	1274486	+	protein-coding	pre-toxin TG domain-containing protein	No	Molecular function category	GO:0003743	translation initiation factor activity	M	Cellular processes and signaling	Cell wall/membrane/envelop biogenesis	self proteolysis	K21493	ko:K21493 yxiD; toxin YxiD [EC:3.1.-.-]
KSF55_05800	chromosome	1274850	1275347	+	protein-coding	DUF2247 family protein	No				S	Poorly characterized functions	Function Unknown	Uncharacterized protein conserved in bacteria (DUF2247)
KSF55_05805	chromosome	1275941	1276204	+	protein-coding	hypothetical protein	No	Cellular component category	GO:0016021	integral component of membrane
KSF55_05810	chromosome	1276306	1276584	+	protein-coding	hypothetical protein	No	Cellular component category	GO:0016021	integral component of membrane
KSF55_05815	chromosome	1276720	1277637	+	protein-coding	hypothetical protein	No
KSF55_05820	chromosome	1277795	1278733	+	protein-coding	hypothetical protein	No
KSF55_05825	chromosome	1279307	1280218	+	protein-coding	glycosyltransferase family 2 protein	No	Molecular function category	GO:0016740	transferase activity	S	Poorly characterized functions	Function Unknown	Glycosyltransferase like family 2	K07011	ko:K07011 : No such data.
KSF55_05830	chromosome	1280281	1281213	+	protein-coding	glycosyltransferase family 2 protein	No	Molecular function category	GO:0016740	transferase activity	S	Poorly characterized functions	Function Unknown	Glycosyltransferase like family 2
KSF55_05835	chromosome	1281573	1282706	+	protein-coding	UDP-galactopyranose mutase	No	Molecular function category	GO:0008767	UDP-galactopyranose mutase activity	M	Cellular processes and signaling	Cell wall/membrane/envelop biogenesis	UDP-galactopyranose mutase	K01854	ko:K01854 glf; UDP-galactopyranose mutase [EC:5.4.99.9]
KSF55_05840	chromosome	1282722	1283855	+	protein-coding	polysaccharide biosynthesis protein	No
KSF55_05845	chromosome	1283861	1284484	+	protein-coding	polysaccharide biosynthesis protein	No	Cellular component category	GO:0016021	integral component of membrane
KSF55_05850	chromosome	1284471	1285706	+	protein-coding	polysaccharide biosynthesis protein	No	Cellular component category	GO:0016021	integral component of membrane
KSF55_05855	chromosome	1285696	1286799	+	protein-coding	polysaccharide biosynthesis protein	No	Cellular component category	GO:0016021	integral component of membrane					K22128	ko:K22128 PIEZO1_2, FAM38; piezo-type mechanosensitive ion channel component 1/2
KSF55_05860	chromosome	1286792	1287922	+	protein-coding	acyltransferase family protein	No	Molecular function category	GO:0016747	acyltransferase activity, transferring groups other than amino-acyl groups	G	Metabolism	Carbohydrate metabolism and transport	Acyltransferase family
KSF55_05865	chromosome	1288011	1288787	+	protein-coding	DUF4422 domain-containing protein	No	Molecular function category	GO:0016740	transferase activity	M	Cellular processes and signaling	Cell wall/membrane/envelop biogenesis	Domain of unknown function (DUF4422)
KSF55_05870	chromosome	1288978	1290399	-	protein-coding	polysaccharide biosynthesis C-terminal domain-containing protein	No	Cellular component category	GO:0005886	plasma membrane	S	Poorly characterized functions	Function Unknown	Membrane protein involved in the export of O-antigen and teichoic acid	K03328	ko:K03328 TC.PST; polysaccharide transporter, PST family
KSF55_05875	chromosome	1290870	1291538	-	protein-coding	sugar transferase	No	Molecular function category	GO:0016740	transferase activity	M	Cellular processes and signaling	Cell wall/membrane/envelop biogenesis	Bacterial sugar transferase	K13012	ko:K13012 wbqP; O-antigen biosynthesis protein WbqP
KSF55_05880	chromosome	1292242	1293774	+	protein-coding	hypothetical protein	No
KSF55_05885	chromosome	1293923	1295329	-	protein-coding	ATP-binding protein	No				S	Poorly characterized functions	Function Unknown	AAA ATPase domain
KSF55_05890	chromosome	1295584	1295889	+	protein-coding	hypothetical protein	No
KSF55_05895	chromosome	1296276	1296503	-	protein-coding	DUF2922 domain-containing protein	No				S	Poorly characterized functions	Function Unknown	Protein of unknown function (DUF2922)
KSF55_05900	chromosome	1296531	1296743	-	protein-coding	hypothetical protein	No
KSF55_05905	chromosome	1296855	1297049	-	protein-coding	hypothetical protein	No
KSF55_05910	chromosome	1297296	1297847	-	protein-coding	sigma-70 family RNA polymerase sigma factor	No	Biological process category	GO:0006352	DNA-templated transcription, initiation	K	Information storage and processing	Transcription	DNA-templated transcription, initiation
KSF55_05915	chromosome	1298122	1298838	+	protein-coding	hypothetical protein	No	Biological process category	GO:0030420	establishment of competence for transformation
KSF55_05920	chromosome	1298872	1299675	+	protein-coding	recombination regulator RecX	No	Biological process category	GO:0006282	regulation of DNA repair	S	Poorly characterized functions	Function Unknown	Regulatory protein RecX	K03565	ko:K03565 recX; regulatory protein
KSF55_05925	chromosome	1299772	1300320	+	protein-coding	DUF402 domain-containing protein	No	Molecular function category	GO:0004812	aminoacyl-tRNA ligase activity	J	Information storage and processing	Translation	Belongs to the UPF0374 family	K07586	ko:K07586 ygaC; uncharacterized protein
KSF55_05930	chromosome	1301565	1302296	-	protein-coding	C40 family peptidase	No	Molecular function category	GO:0016787	hydrolase activity	M	Cellular processes and signaling	Cell wall/membrane/envelop biogenesis	NlpC/P60 family
KSF55_05935	chromosome	1302471	1302848	+	protein-coding	helix-turn-helix domain-containing protein	No	Molecular function category	GO:0003677	DNA binding	K	Information storage and processing	Transcription	sequence-specific DNA binding
KSF55_05940	chromosome	1303002	1303196	+	protein-coding	type II toxin-antitoxin system Phd/YefM family antitoxin	No				S	Poorly characterized functions	Function Unknown	Antitoxin component of a toxin-antitoxin (TA) module
KSF55_05945	chromosome	1303509	1306004	-	protein-coding	serine hydrolase	No	Molecular function category	GO:0004180	carboxypeptidase activity	V	Cellular processes and signaling	Defense Mechanisms	Beta-lactamase
KSF55_05950	chromosome	1306245	1307171	-	protein-coding	L-lactate dehydrogenase	No	Molecular function category	GO:0004459	L-lactate dehydrogenase activity	C	Metabolism	Energy production and conversion	Belongs to the LDH MDH superfamily	K00016	ko:K00016 LDH, ldh; L-lactate dehydrogenase [EC:1.1.1.27]
KSF55_05955	chromosome	1307346	1308548	+	protein-coding	AI-2E family transporter	No	Cellular component category	GO:0016021	integral component of membrane	S	Poorly characterized functions	Function Unknown	AI-2E family transporter
KSF55_05960	chromosome	1308964	1310319	-	protein-coding	gluconate:H+ symporter	No	Molecular function category	GO:0015128	gluconate transmembrane transporter activity	G	Metabolism	Carbohydrate metabolism and transport	Gluconate	K03299	ko:K03299 TC.GNTP; gluconate:H+ symporter, GntP family
KSF55_05965	chromosome	1310332	1311846	-	protein-coding	gluconate kinase	No	Molecular function category	GO:0046316	gluconokinase activity	G	Metabolism	Carbohydrate metabolism and transport	Belongs to the FGGY kinase family	K25031	ko:K25031 gntK; gluconokinase [EC:2.7.1.12]
KSF55_05970	chromosome	1311861	1312757	-	protein-coding	decarboxylating 6-phosphogluconate dehydrogenase	No	Molecular function category	GO:0004616	phosphogluconate dehydrogenase (decarboxylating) activity	G	Metabolism	Carbohydrate metabolism and transport	Dehydrogenase	K00033	ko:K00033 PGD, gnd, gntZ; 6-phosphogluconate dehydrogenase [EC:1.1.1.44 1.1.1.343]
KSF55_05975	chromosome	1312930	1314252	-	protein-coding	NAD(P)/FAD-dependent oxidoreductase	No	Molecular function category	GO:0050660	flavin adenine dinucleotide binding	C	Metabolism	Energy production and conversion	Glutathione reductase	K00383	ko:K00383 GSR, gor; glutathione reductase (NADPH) [EC:1.8.1.7]
KSF55_05980	chromosome	1314564	1316141	+	protein-coding	peptide chain release factor 3	No	Biological process category	GO:0006449	regulation of translational termination	J	Information storage and processing	Translation	Increases the formation of ribosomal termination complexes and stimulates activities of RF-1 and RF-2. It binds guanine nucleotides and has strong preference for UGA stop codons. It may interact directly with the ribosome. The stimulation of RF- 1 and RF-2 is significantly reduced by GTP and GDP, but not by GMP	K02837	ko:K02837 prfC; peptide chain release factor 3
KSF55_05985	chromosome	1317443	1318891	+	protein-coding	hypothetical protein	No
KSF55_05990	chromosome	1319380	1320423	-	protein-coding	MucBP domain-containing protein	No	Cellular component category	GO:0005576	extracellular region	M	Cellular processes and signaling	Cell wall/membrane/envelop biogenesis	MucBP domain
KSF55_05995	chromosome	1320564	1321454	+	protein-coding	LysR family transcriptional regulator	No	Molecular function category	GO:0003700	DNA-binding transcription factor activity	K	Information storage and processing	Transcription	LysR substrate binding domain	K21755	ko:K21755 bsdA; LysR family transcriptional regulator, salicylic acid-responsive activator of bsdBCD
KSF55_06000	chromosome	1321675	1322520	+	protein-coding	sulfite exporter TauE/SafE family protein	No	Cellular component category	GO:0005886	plasma membrane	S	Poorly characterized functions	Function Unknown	membrane transporter protein	K07090	ko:K07090 K07090; uncharacterized protein
KSF55_06005	chromosome	1322520	1322900	+	protein-coding	DUF1634 domain-containing protein	No	Cellular component category	GO:0016021	integral component of membrane	S	Poorly characterized functions	Function Unknown	Protein of unknown function (DUF1634)
KSF55_06010	chromosome	1323559	1325205	+	protein-coding	peptide ABC transporter substrate-binding protein	No	Cellular component category	GO:0043190	ATP-binding cassette (ABC) transporter complex	E	Metabolism	Amino Acid metabolism and transport	ABC transporter, substratebinding protein	K15580	ko:K15580 oppA, mppA; oligopeptide transport system substrate-binding protein
KSF55_06015	chromosome	1325364	1326293	+	protein-coding	ABC transporter permease	No	Biological process category	GO:0055085	transmembrane transport	P	Metabolism	Inorganic ion transport and metabolism	ABC-type dipeptide oligopeptide nickel transport systems, permease components	K15581	ko:K15581 oppB; oligopeptide transport system permease protein
KSF55_06020	chromosome	1326297	1327331	+	protein-coding	ABC transporter permease	No	Biological process category	GO:0055085	transmembrane transport	E	Metabolism	Amino Acid metabolism and transport	ABC-type dipeptide oligopeptide nickel transport systems, permease components	K15582	ko:K15582 oppC; oligopeptide transport system permease protein
KSF55_06025	chromosome	1327347	1328426	+	protein-coding	ABC transporter ATP-binding protein	No	Biological process category	GO:0015833	peptide transport	P	Metabolism	Inorganic ion transport and metabolism	Belongs to the ABC transporter superfamily	K15583	ko:K15583 oppD; oligopeptide transport system ATP-binding protein
KSF55_06030	chromosome	1328433	1329398	+	protein-coding	ATP-binding cassette domain-containing protein	No	Molecular function category	GO:0005524	ATP binding	P	Metabolism	Inorganic ion transport and metabolism	Belongs to the ABC transporter superfamily	K10823	ko:K10823 oppF; oligopeptide transport system ATP-binding protein
KSF55_06035	chromosome	1329912	1330301	+	protein-coding	MarR family winged helix-turn-helix transcriptional regulator	No	Molecular function category	GO:0003700	DNA-binding transcription factor activity	K	Information storage and processing	Transcription	Winged helix DNA-binding domain
KSF55_06040	chromosome	1330501	1331052	+	protein-coding	tyrosine-type recombinase/integrase	No	Biological process category	GO:0015074	DNA integration	L	Information storage and processing	Replication and repair	Integrase
KSF55_06045	chromosome	1331117	1331560	+	protein-coding	macro domain-containing protein	No				S	Poorly characterized functions	Function Unknown	Macro domain
KSF55_06050	chromosome	1332563	1334785	-	protein-coding	ATP-dependent Clp protease ATP-binding subunit	No	Molecular function category	GO:0008233	peptidase activity	O	Cellular processes and signaling	Post-translational modification, protein turnover, chaperone functions	Belongs to the ClpA ClpB family	K03697	ko:K03697 clpE; ATP-dependent Clp protease ATP-binding subunit ClpE
KSF55_06055	chromosome	1335266	1335463	+	protein-coding	hypothetical protein	No
KSF55_06060	chromosome	1335613	1335879	+	protein-coding	phosphocarrier protein HPr	No	Biological process category	GO:0009401	phosphoenolpyruvate-dependent sugar phosphotransferase system	G	Metabolism	Carbohydrate metabolism and transport	phosphocarrier protein HPR	K02784	ko:K02784 ptsH; phosphocarrier protein HPr
KSF55_06065	chromosome	1335879	1337609	+	protein-coding	phosphoenolpyruvate--protein phosphotransferase	No	Molecular function category	GO:0008965	phosphoenolpyruvate-protein phosphotransferase activity	G	Metabolism	Carbohydrate metabolism and transport	General (non sugar-specific) component of the phosphoenolpyruvate-dependent sugar phosphotransferase system (sugar PTS). This major carbohydrate active-transport system catalyzes the phosphorylation of incoming sugar substrates concomitantly with their translocation across the cell membrane. Enzyme I transfers the phosphoryl group from phosphoenolpyruvate (PEP) to the phosphoryl carrier protein (…	K08483	ko:K08483 ptsI; phosphoenolpyruvate-protein phosphotransferase (PTS system enzyme I) [EC:2.7.3.9]
KSF55_06070	chromosome	1339412	1340590	+	protein-coding	glycosyltransferase family 4 protein	No	Molecular function category	GO:0016757	glycosyltransferase activity	M	Cellular processes and signaling	Cell wall/membrane/envelop biogenesis	Glycosyltransferase, group 1 family protein	K19002	ko:K19002 mgs, bgsB; 1,2-diacylglycerol 3-alpha-glucosyltransferase [EC:2.4.1.337]
KSF55_06075	chromosome	1340643	1341665	+	protein-coding	glycosyltransferase family 4 protein	No	Molecular function category	GO:0016757	glycosyltransferase activity	M	Cellular processes and signaling	Cell wall/membrane/envelop biogenesis	Glycosyltransferase, group 1 family protein	K13678	ko:K13678 cpoA; 1,2-diacylglycerol-3-alpha-glucose alpha-1,2-galactosyltransferase [EC:2.4.1.-]
KSF55_06080	chromosome	1341669	1342718	+	protein-coding	flippase-like domain-containing protein	No	Molecular function category	GO:0050071	lysyltransferase activity	I	Metabolism	Lipid metabolism	Catalyzes the transfer of a lysyl group from L-lysyl- tRNA(Lys) to membrane-bound phosphatidylglycerol (PG), which produces lysylphosphatidylglycerol (LPG), a major component of the bacterial membrane with a positive net charge. LPG synthesis contributes to bacterial virulence as it is involved in the resistance mechanism against cationic antimicrobial peptides (CAMP) produces by the host's immun…	K07027	ko:K07027 K07027; glycosyltransferase 2 family protein
KSF55_06085	chromosome	1342789	1344030	+	protein-coding	D-alanyl-D-alanine carboxypeptidase	No	Molecular function category	GO:0009002	serine-type D-Ala-D-Ala carboxypeptidase activity	M	Cellular processes and signaling	Cell wall/membrane/envelop biogenesis	Belongs to the peptidase S11 family	K07258	ko:K07258 dacC, dacA, dacD; serine-type D-Ala-D-Ala carboxypeptidase (penicillin-binding protein 5/6) [EC:3.4.16.4]
KSF55_06090	chromosome	1344151	1345338	-	protein-coding	pyridoxal phosphate-dependent aminotransferase	No	Molecular function category	GO:0008483	transaminase activity	E	Metabolism	Amino Acid metabolism and transport	Aminotransferase	K00841	ko:K00841 patA; aminotransferase [EC:2.6.1.-]
KSF55_06095	chromosome	1345531	1345767	+	protein-coding	YkuJ family protein	No				S	Poorly characterized functions	Function Unknown	Protein of unknown function (DUF1797)
KSF55_06100	chromosome	1345924	1348029	+	protein-coding	LTA synthase family protein	No	Molecular function category	GO:0008484	sulfuric ester hydrolase activity	M	Cellular processes and signaling	Cell wall/membrane/envelop biogenesis	Phosphoglycerol transferase and related proteins, alkaline phosphatase superfamily	K19005	ko:K19005 ltaS; lipoteichoic acid synthase [EC:2.7.8.20]
KSF55_06105	chromosome	1348882	1350450	+	rRNA	16S ribosomal RNA	No
KSF55_06110	chromosome	1350537	1350611	+	tRNA	anticodon=tRNA-Ile	No
KSF55_06115	chromosome	1350658	1350730	+	tRNA	anticodon=tRNA-Ala	No
KSF55_06120	chromosome	1350891	1353813	+	rRNA	23S ribosomal RNA	No
KSF55_06125	chromosome	1353884	1354000	+	rRNA	5S ribosomal RNA	No
KSF55_06130	chromosome	1354007	1354079	+	tRNA	anticodon=tRNA-Asn	No
KSF55_06135	chromosome	1354098	1354187	+	tRNA	anticodon=tRNA-Ser	No
KSF55_06140	chromosome	1354208	1354280	+	tRNA	anticodon=tRNA-Glu	No
KSF55_06145	chromosome	1354285	1354357	+	tRNA	anticodon=tRNA-Val	No
KSF55_06150	chromosome	1354414	1354486	+	tRNA	anticodon=tRNA-Phe	No
KSF55_06155	chromosome	1354492	1354574	+	tRNA	anticodon=tRNA-Tyr	No
KSF55_06160	chromosome	1354583	1354656	+	tRNA	anticodon=tRNA-Trp	No
KSF55_06165	chromosome	1354662	1354734	+	tRNA	anticodon=tRNA-His	No
KSF55_06170	chromosome	1354742	1354813	+	tRNA	anticodon=tRNA-Gln	No
KSF55_06175	chromosome	1354836	1354906	+	tRNA	anticodon=tRNA-Cys	No
KSF55_06180	chromosome	1354957	1355041	+	tRNA	anticodon=tRNA-Leu	No
KSF55_06185	chromosome	1356214	1356771	-	protein-coding	adenine phosphoribosyltransferase	No	Biological process category	GO:0009116	nucleoside metabolic process	F	Metabolism	Nucleotide metabolism and transport	Phosphoribosyl transferase domain	K00759	ko:K00759 APRT, apt; adenine phosphoribosyltransferase [EC:2.4.2.7]
KSF55_06190	chromosome	1357099	1357620	+	protein-coding	hypothetical protein	No
KSF55_06195	chromosome	1357819	1358337	-	protein-coding	GNAT family N-acetyltransferase	No	Molecular function category	GO:0008080	N-acetyltransferase activity	K	Information storage and processing	Transcription	Acetyltransferase (GNAT) domain
KSF55_06200	chromosome	1358451	1359287	-	protein-coding	metallophosphoesterase family protein	No	Molecular function category	GO:0008803	bis(5'-nucleosyl)-tetraphosphatase (symmetrical) activity	T	Cellular processes and signaling	Signal Transduction	Calcineurin-like phosphoesterase superfamily domain	K01090	ko:K01090 E3.1.3.16; protein phosphatase [EC:3.1.3.16]
KSF55_06205	chromosome	1359680	1360552	+	protein-coding	AraC family transcriptional regulator	No	Molecular function category	GO:0043565	sequence-specific DNA binding	K	Information storage and processing	Transcription	helix_turn_helix, arabinose operon control protein
KSF55_06210	chromosome	1360842	1361732	+	protein-coding	alpha/beta hydrolase	No	Molecular function category	GO:0016787	hydrolase activity	I	Metabolism	Lipid metabolism	Carboxylesterase family
KSF55_06215	chromosome	1361744	1362958	+	protein-coding	MFS transporter	No	Molecular function category	GO:0022857	transmembrane transporter activity	P	Metabolism	Inorganic ion transport and metabolism	Major Facilitator Superfamily
KSF55_06220	chromosome	1362951	1363852	+	protein-coding	ROK family protein	No	Molecular function category	GO:0016301	kinase activity	G	Metabolism	Carbohydrate metabolism and transport	ROK family
KSF55_06225	chromosome	1364194	1365519	-	protein-coding	Nramp family divalent metal transporter	No	Biological process category	GO:0030001	metal ion transport	P	Metabolism	Inorganic ion transport and metabolism	H( )-stimulated, divalent metal cation uptake system	K03322	ko:K03322 mntH; manganese transport protein
KSF55_06230	chromosome	1365506	1366465	-	protein-coding	ferrochelatase	No	Molecular function category	GO:0004325	ferrochelatase activity	H	Metabolism	Coenzyme metabolism	Catalyzes the ferrous insertion into protoporphyrin IX	K01772	ko:K01772 hemH, FECH; protoporphyrin/coproporphyrin ferrochelatase [EC:4.99.1.1 4.99.1.9]
KSF55_06235	chromosome	1367025	1368416	-	protein-coding	amino acid permease	No	Biological process category	GO:0006865	amino acid transport	E	Metabolism	Amino Acid metabolism and transport	amino acid	K16235	ko:K16235 mmuP; S-methylmethionine transporter
KSF55_06240	chromosome	1368530	1369444	+	protein-coding	homocysteine S-methyltransferase	No	Molecular function category	GO:0047150	betaine-homocysteine S-methyltransferase activity	H	Metabolism	Coenzyme metabolism	homocysteine S-methyltransferase	K00547	ko:K00547 mmuM, BHMT2; homocysteine S-methyltransferase [EC:2.1.1.10]
KSF55_06245	chromosome	1369966	1371474	+	protein-coding	glycosyltransferase	No	Molecular function category	GO:0016757	glycosyltransferase activity	M	Cellular processes and signaling	Cell wall/membrane/envelop biogenesis	Glycosyl transferases group 1	K00712	ko:K00712 tagE; poly(glycerol-phosphate) alpha-glucosyltransferase [EC:2.4.1.52]
KSF55_06250	chromosome	1371542	1372261	-	protein-coding	hypothetical protein	No	Cellular component category	GO:0016021	integral component of membrane
KSF55_06255	chromosome	1372472	1373659	+	protein-coding	methionine adenosyltransferase	No	Molecular function category	GO:0004478	methionine adenosyltransferase activity	H	Metabolism	Coenzyme metabolism	Catalyzes the formation of S-adenosylmethionine (AdoMet) from methionine and ATP. The overall synthetic reaction is composed of two sequential steps, AdoMet formation and the subsequent tripolyphosphate hydrolysis which occurs prior to release of AdoMet from the enzyme	K00789	ko:K00789 metK, MAT; S-adenosylmethionine synthetase [EC:2.5.1.6]
KSF55_06260	chromosome	1373796	1375304	+	protein-coding	MFS transporter	No	Molecular function category	GO:0022857	transmembrane transporter activity	G	Metabolism	Carbohydrate metabolism and transport	Major Facilitator
KSF55_06265	chromosome	1375709	1387912	+	protein-coding	KxYKxGKxW signal peptide domain-containing protein	No	Molecular function category	GO:0047849	dextransucrase activity	N	Cellular processes and signaling	Cell motility	Cell shape-determining protein MreB
KSF55_06270	chromosome	1388036	1389670	+	protein-coding	glycosyl transferase family 1	No	Biological process category	GO:0005975	carbohydrate metabolic process	S	Poorly characterized functions	Function Unknown	Pfam Methyltransferase
KSF55_06275	chromosome	1389697	1391205	+	protein-coding	accessory Sec system glycosyltransferase Asp1	No	Molecular function category	GO:0016757	glycosyltransferase activity	M	Cellular processes and signaling	Cell wall/membrane/envelop biogenesis	Glycosyl transferases group 1	K00712	ko:K00712 tagE; poly(glycerol-phosphate) alpha-glucosyltransferase [EC:2.4.1.52]
KSF55_06280	chromosome	1391217	1392743	+	protein-coding	accessory Sec system glycosyltransferase Asp1	No	Molecular function category	GO:0016757	glycosyltransferase activity	M	Cellular processes and signaling	Cell wall/membrane/envelop biogenesis	Glycosyl transferases group 1	K00712	ko:K00712 tagE; poly(glycerol-phosphate) alpha-glucosyltransferase [EC:2.4.1.52]
KSF55_06285	chromosome	1392772	1392969	+	protein-coding	hypothetical protein	No	Cellular component category	GO:0016021	integral component of membrane
KSF55_06290	chromosome	1393227	1393754	-	protein-coding	SAM-dependent methyltransferase	No	Molecular function category	GO:0008168	methyltransferase activity	J	Information storage and processing	Translation	Putative rRNA methylase
KSF55_06295	chromosome	1393824	1394474	-	protein-coding	phosphatase PAP2 family protein	No	Molecular function category	GO:0050380	undecaprenyl-diphosphatase activity	I	Metabolism	Lipid metabolism	Acid phosphatase homologues	K19302	ko:K19302 bcrC; undecaprenyl-diphosphatase [EC:3.6.1.27]
KSF55_06300	chromosome	1394954	1397380	+	protein-coding	leucine--tRNA ligase	No	Molecular function category	GO:0004823	leucine-tRNA ligase activity	J	Information storage and processing	Translation	Belongs to the class-I aminoacyl-tRNA synthetase family	K01869	ko:K01869 LARS, leuS; leucyl-tRNA synthetase [EC:6.1.1.4]
KSF55_06305	chromosome	1398792	1400462	+	protein-coding	polysaccharide biosynthesis protein	No	Cellular component category	GO:0005886	plasma membrane	S	Poorly characterized functions	Function Unknown	Polysaccharide biosynthesis protein	K03328	ko:K03328 TC.PST; polysaccharide transporter, PST family
KSF55_06310	chromosome	1400470	1401210	+	protein-coding	rRNA pseudouridine synthase	No	Molecular function category	GO:0009982	pseudouridine synthase activity	J	Information storage and processing	Translation	Belongs to the pseudouridine synthase RsuA family	K06183	ko:K06183 rsuA; 16S rRNA pseudouridine516 synthase [EC:5.4.99.19]
KSF55_06315	chromosome	1401458	1402300	-	protein-coding	NAD(P)H-hydrate dehydratase	No	Molecular function category	GO:0052855	ADP-dependent NAD(P)H-hydrate dehydratase activity	H	Metabolism	Coenzyme metabolism	Catalyzes the dehydration of the S-form of NAD(P)HX at the expense of ADP, which is converted to AMP. Together with NAD(P)HX epimerase, which catalyzes the epimerization of the S- and R-forms, the enzyme allows the repair of both epimers of NAD(P)HX, a damaged form of NAD(P)H that is a result of enzymatic or heat-dependent hydration	K17758	ko:K17758 nnrD; ADP-dependent NAD(P)H-hydrate dehydratase [EC:4.2.1.136]
KSF55_06320	chromosome	1402555	1403958	+	protein-coding	dipeptidase PepV	No	Molecular function category	GO:0016805	dipeptidase activity	E	Metabolism	Amino Acid metabolism and transport	dipeptidase PepV	K01274	ko:K01274 pepV; beta-Ala-Xaa dipeptidase [EC:3.4.13.-]
KSF55_06325	chromosome	1404050	1404556	+	protein-coding	universal stress protein	No	Cellular component category	GO:0005737	cytoplasm	T	Cellular processes and signaling	Signal Transduction	Belongs to the universal stress protein A family
KSF55_06330	chromosome	1404864	1405973	+	protein-coding	ABC transporter ATP-binding protein	No	Cellular component category	GO:0043190	ATP-binding cassette (ABC) transporter complex	E	Metabolism	Amino Acid metabolism and transport	Belongs to the ABC transporter superfamily	K05816	ko:K05816 ugpC; sn-glycerol 3-phosphate transport system ATP-binding protein [EC:7.6.2.10]
KSF55_06335	chromosome	1405948	1406913	+	protein-coding	sugar ABC transporter permease	No	Biological process category	GO:0055085	transmembrane transport	U	Cellular processes and signaling	Intracellular trafficking and secretion	Binding-protein-dependent transport system inner membrane component	K05814	ko:K05814 ugpA; sn-glycerol 3-phosphate transport system permease protein
KSF55_06340	chromosome	1406913	1407755	+	protein-coding	carbohydrate ABC transporter permease	No	Biological process category	GO:0055085	transmembrane transport	G	Metabolism	Carbohydrate metabolism and transport	ABC transporter permease	K05815	ko:K05815 ugpE; sn-glycerol 3-phosphate transport system permease protein
KSF55_06345	chromosome	1407752	1409116	+	protein-coding	ABC transporter substrate-binding protein	No	Biological process category	GO:0055085	transmembrane transport	G	Metabolism	Carbohydrate metabolism and transport	Bacterial extracellular solute-binding protein	K05813	ko:K05813 ugpB; sn-glycerol 3-phosphate transport system substrate-binding protein
KSF55_06350	chromosome	1409137	1409823	+	protein-coding	glycerophosphodiester phosphodiesterase	No	Molecular function category	GO:0008081	phosphoric diester hydrolase activity	C	Metabolism	Energy production and conversion	glycerophosphoryl diester phosphodiesterase	K01126	ko:K01126 E3.1.4.46, glpQ, ugpQ; glycerophosphoryl diester phosphodiesterase [EC:3.1.4.46]
KSF55_06355	chromosome	1409954	1410601	-	protein-coding	deoxynucleoside kinase	No	Molecular function category	GO:0019136	deoxynucleoside kinase activity	F	Metabolism	Nucleotide metabolism and transport	deoxynucleoside kinase
KSF55_06360	chromosome	1410706	1411089	-	protein-coding	large-conductance mechanosensitive channel protein MscL	No	Molecular function category	GO:0008381	mechanosensitive ion channel activity	M	Cellular processes and signaling	Cell wall/membrane/envelop biogenesis	Channel that opens in response to stretch forces in the membrane lipid bilayer. May participate in the regulation of osmotic pressure changes within the cell	K03282	ko:K03282 mscL; large conductance mechanosensitive channel
KSF55_06365	chromosome	1411513	1414467	-	protein-coding	YhgE/Pip domain-containing protein	No	Cellular component category	GO:0016021	integral component of membrane	V	Cellular processes and signaling	Defense Mechanisms	domain protein	K01421	ko:K01421 yhgE; putative membrane protein
KSF55_06370	chromosome	1414851	1417250	+	protein-coding	hypothetical protein	No	Biological process category	GO:0006352	DNA-templated transcription, initiation	K	Information storage and processing	Transcription	Sigma-70, region 4
KSF55_06375	chromosome	1417470	1418273	-	protein-coding	peptide-methionine (S)-S-oxide reductase MsrA	No	Molecular function category	GO:0008113	peptide-methionine (S)-S-oxide reductase activity	O	Cellular processes and signaling	Post-translational modification, protein turnover, chaperone functions	Has an important function as a repair enzyme for proteins that have been inactivated by oxidation. Catalyzes the reversible oxidation-reduction of methionine sulfoxide in proteins to methionine	K07304	ko:K07304 msrA; peptide-methionine (S)-S-oxide reductase [EC:1.8.4.11]
KSF55_06380	chromosome	1418694	1419431	-	protein-coding	ABC transporter permease	No	Molecular function category	GO:0140359	ABC-type transporter activity	V	Cellular processes and signaling	Defense Mechanisms	Transport permease protein	K01992	ko:K01992 ABC-2.P; ABC-2 type transport system permease protein
KSF55_06385	chromosome	1419428	1420285	-	protein-coding	ABC transporter ATP-binding protein	No	Molecular function category	GO:0005524	ATP binding	V	Cellular processes and signaling	Defense Mechanisms	ABC transporter	K01990	ko:K01990 ABC-2.A; ABC-2 type transport system ATP-binding protein
KSF55_06390	chromosome	1420437	1421423	-	protein-coding	LytTR family transcriptional regulator DNA-binding domain-containing protein	No	Molecular function category	GO:0003677	DNA binding	K	Information storage and processing	Transcription	LytTr DNA-binding domain	K01990	ko:K01990 ABC-2.A; ABC-2 type transport system ATP-binding protein
KSF55_06395	chromosome	1422075	1422212	-	protein-coding	hypothetical protein	No
KSF55_06400	chromosome	1422581	1423402	+	protein-coding	Cof-type HAD-IIB family hydrolase	No	Molecular function category	GO:0016787	hydrolase activity	S	Poorly characterized functions	Function Unknown	Sucrose-6F-phosphate phosphohydrolase
KSF55_06405	chromosome	1423532	1424140	+	protein-coding	hypothetical protein	No
KSF55_06410	chromosome	1424440	1425702	+	protein-coding	GHKL domain-containing protein	No	Molecular function category	GO:0016301	kinase activity	T	Cellular processes and signaling	Signal Transduction	GHKL domain	K07706	ko:K07706 agrC, blpH, fsrC; two-component system, LytTR family, sensor histidine kinase AgrC [EC:2.7.13.3]
KSF55_06415	chromosome	1425708	1426475	+	protein-coding	response regulator transcription factor	No	Biological process category	GO:0000160	phosphorelay signal transduction system	K	Information storage and processing	Transcription	LytTr DNA-binding domain	K07707	ko:K07707 agrA, blpR, fsrA; two-component system, LytTR family, response regulator AgrA
KSF55_06420	chromosome	1426636	1426974	+	protein-coding	hypothetical protein	No	Cellular component category	GO:0016021	integral component of membrane
KSF55_06425	chromosome	1427228	1427596	+	protein-coding	hypothetical protein	No	Cellular component category	GO:0016021	integral component of membrane
KSF55_06430	chromosome	1427883	1428086	+	protein-coding	hypothetical protein	No
KSF55_06435	chromosome	1428208	1428894	-	protein-coding	CPBP family intramembrane metalloprotease	No	Biological process category	GO:0071586	CAAX-box protein processing	S	Poorly characterized functions	Function Unknown	CAAX protease self-immunity	K07052	ko:K07052 K07052; CAAX protease family protein
KSF55_06440	chromosome	1429426	1429902	-	protein-coding	MarR family transcriptional regulator	No	Molecular function category	GO:0003700	DNA-binding transcription factor activity	K	Information storage and processing	Transcription	helix_turn_helix multiple antibiotic resistance protein	K23775	ko:K23775 ohrR; MarR family transcriptional regulator, organic hydroperoxide resistance regulator
KSF55_06445	chromosome	1430016	1430528	-	protein-coding	hypothetical protein	No
KSF55_06450	chromosome	1430647	1430934	+	protein-coding	hypothetical protein	No
KSF55_06455	chromosome	1430988	1433255	+	protein-coding	excinuclease ABC subunit UvrA	No	Biological process category	GO:0006281	DNA repair	L	Information storage and processing	Replication and repair	ABC transporter
KSF55_06460	chromosome	1433324	1433396	-	tRNA	anticodon=tRNA-His	No
KSF55_06465	chromosome	1433802	1444475	+	protein-coding	DUF5011 domain-containing protein	No
KSF55_06470	chromosome	1444736	1444819	+	tRNA	anticodon=tRNA-Leu	No
KSF55_06475	chromosome	1444987	1445412	-	protein-coding	hypothetical protein	No
KSF55_06480	chromosome	1445572	1446585	-	protein-coding	hypothetical protein	No	Cellular component category	GO:0016021	integral component of membrane
KSF55_06485	chromosome	1446732	1447211	+	protein-coding	GtrA family protein	No	Biological process category	GO:0000271	polysaccharide biosynthetic process	S	Poorly characterized functions	Function Unknown	Teichoic acid glycosylation protein
KSF55_06490	chromosome	1447325	1447684	-	protein-coding	YisL family protein	No	Cellular component category	GO:0016021	integral component of membrane	S	Poorly characterized functions	Function Unknown	Protein of unknown function (DUF1516)
KSF55_06495	chromosome	1447757	1449613	-	protein-coding	bifunctional homocysteine S-methyltransferase/methylenetetrahydrofolate reductase	No	Molecular function category	GO:0004489	methylenetetrahydrofolate reductase (NAD(P)H) activity	E	Metabolism	Amino Acid metabolism and transport	catalyzes the formation of 5,10-methylenetetrahydrofolate from 5-methyltetrahydrofolate and S-adenosyl-L-homocysteine and methionine from S-adenosyl-L-methionine and L-homocysteine	K24042	ko:K24042 yitJ; methionine synthase / methylenetetrahydrofolate reductase (NADH) [EC:2.1.1.13 1.5.1.54]
KSF55_06500	chromosome	1449628	1451934	-	protein-coding	5-methyltetrahydropteroyltriglutamate-- homocysteine S-methyltransferase	No	Molecular function category	GO:0042085	5-methyltetrahydropteroyltri-L-glutamate-dependent methyltransferase activity	E	Metabolism	Amino Acid metabolism and transport	Catalyzes the transfer of a methyl group from 5- methyltetrahydrofolate to homocysteine resulting in methionine formation	K00549	ko:K00549 metE; 5-methyltetrahydropteroyltriglutamate--homocysteine methyltransferase [EC:2.1.1.14]
KSF55_06505	chromosome	1453423	1455054	+	protein-coding	hypothetical protein	No	Molecular function category	GO:0016740	transferase activity	S	Poorly characterized functions	Function Unknown	Protein conserved in bacteria
KSF55_06510	chromosome	1455032	1456207	+	protein-coding	sulfate adenylyltransferase	No	Molecular function category	GO:0004781	sulfate adenylyltransferase (ATP) activity	H	Metabolism	Coenzyme metabolism	the enzyme from Thermus thermophilus is dimeric and binds a zinc ion that is coordinated by cysteine and histidine residues that are not found in all related proteins but is found in some thermophilic organisms	K00958	ko:K00958 sat, met3; sulfate adenylyltransferase [EC:2.7.7.4]
KSF55_06515	chromosome	1456211	1456834	+	protein-coding	adenylyl-sulfate kinase	No	Molecular function category	GO:0004020	adenylylsulfate kinase activity	F	Metabolism	Nucleotide metabolism and transport	Catalyzes the synthesis of activated sulfate	K00860	ko:K00860 cysC; adenylylsulfate kinase [EC:2.7.1.25]
KSF55_06520	chromosome	1456824	1457792	+	protein-coding	bifunctional oligoribonuclease/PAP phosphatase NrnA	No	Molecular function category	GO:0003676	nucleic acid binding	S	Poorly characterized functions	Function Unknown	DHHA1 domain	K06881	ko:K06881 nrnA; bifunctional oligoribonuclease and PAP phosphatase NrnA [EC:3.1.3.7 3.1.13.3]
KSF55_06525	chromosome	1457838	1459577	+	protein-coding	aryl-sulfate sulfotransferase	No	Molecular function category	GO:0004062	aryl sulfotransferase activity	M	Cellular processes and signaling	Cell wall/membrane/envelop biogenesis	Arylsulfotransferase Ig-like domain	K01023	ko:K01023 assT; arylsulfate sulfotransferase [EC:2.8.2.22]
KSF55_06530	chromosome	1460062	1461840	+	protein-coding	SLC13 family permease	No	Biological process category	GO:0006813	potassium ion transport	P	Metabolism	Inorganic ion transport and metabolism	Sodium:sulfate symporter transmembrane region
KSF55_06535	chromosome	1462294	1463685	+	protein-coding	MATE family efflux transporter	No	Molecular function category	GO:0042910	xenobiotic transmembrane transporter activity	V	Cellular processes and signaling	Defense Mechanisms	MatE
KSF55_06540	chromosome	1463812	1464057	+	protein-coding	DUF2187 domain-containing protein	No
KSF55_06545	chromosome	1464121	1464191	+	tRNA	anticodon=tRNA-Gly	No
KSF55_06550	chromosome	1464244	1464318	+	tRNA	anticodon=tRNA-Asp	No
KSF55_06555	chromosome	1464679	1465125	+	protein-coding	GNAT family N-acetyltransferase	No	Molecular function category	GO:0008080	N-acetyltransferase activity	S	Poorly characterized functions	Function Unknown	Gnat family	K02348	ko:K02348 elaA; ElaA protein
KSF55_06560	chromosome	1465399	1467087	+	protein-coding	arginine--tRNA ligase	No	Molecular function category	GO:0004814	arginine-tRNA ligase activity	J	Information storage and processing	Translation	Arginyl-tRNA synthetase	K01887	ko:K01887 RARS, argS; arginyl-tRNA synthetase [EC:6.1.1.19]
KSF55_06565	chromosome	1467230	1467694	-	protein-coding	hypothetical protein	No	Cellular component category	GO:0016021	integral component of membrane
KSF55_06570	chromosome	1467873	1469921	+	protein-coding	ATP-binding cassette domain-containing protein	No	Molecular function category	GO:0005524	ATP binding	V	Cellular processes and signaling	Defense Mechanisms	MacB-like periplasmic core domain	K02004	ko:K02004 ABC.CD.P; putative ABC transport system permease protein
KSF55_06575	chromosome	1470509	1471165	+	protein-coding	hypothetical protein	No
KSF55_06580	chromosome	1471347	1472498	-	protein-coding	MFS transporter	No	Cellular component category	GO:0005886	plasma membrane	G	Metabolism	Carbohydrate metabolism and transport	Major facilitator Superfamily	K08218	ko:K08218 ampG; MFS transporter, PAT family, beta-lactamase induction signal transducer AmpG
KSF55_06585	chromosome	1472498	1473109	-	protein-coding	L,D-transpeptidase	No	Biological process category	GO:0009252	peptidoglycan biosynthetic process	M	Cellular processes and signaling	Cell wall/membrane/envelop biogenesis	ErfK YbiS YcfS YnhG
KSF55_06590	chromosome	1473411	1473647	-	protein-coding	D-alanine--poly(phosphoribitol) ligase subunit DltC	No	Molecular function category	GO:0036370	D-alanyl carrier activity	J	Information storage and processing	Translation	Carrier protein involved in the D-alanylation of lipoteichoic acid (LTA). The loading of thioester-linked D-alanine onto DltC is catalyzed by D-alanine--D-alanyl carrier protein ligase DltA. The DltC-carried D-alanyl group is further transferred to cell membrane phosphatidylglycerol (PG) by forming an ester bond, probably catalyzed by DltD. D-alanylation of LTA plays an important role in modulati…	K14188	ko:K14188 dltC; D-alanine--poly(phosphoribitol) ligase subunit 2 [EC:6.1.1.13]
KSF55_06595	chromosome	1473752	1475203	-	protein-coding	PLP-dependent aminotransferase family protein	No	Molecular function category	GO:0030170	pyridoxal phosphate binding	K	Information storage and processing	Transcription	Alanine-glyoxylate amino-transferase	K18907	ko:K18907 norG; GntR family transcriptional regulator, regulator for abcA and norABC
KSF55_06600	chromosome	1475418	1476026	+	protein-coding	LysE family transporter	No	Biological process category	GO:0006865	amino acid transport	S	Poorly characterized functions	Function Unknown	LysE type translocator	K06895	ko:K06895 lysE, argO; L-lysine exporter family protein LysE/ArgO
KSF55_06605	chromosome	1476092	1477213	+	protein-coding	aminotransferase	No	Molecular function category	GO:0008483	transaminase activity	E	Metabolism	Amino Acid metabolism and transport	Aminotransferase
KSF55_06610	chromosome	1477482	1477943	+	protein-coding	arginine repressor	No	Molecular function category	GO:0034618	arginine binding	K	Information storage and processing	Transcription	Regulates arginine biosynthesis genes	K03402	ko:K03402 argR, ahrC; transcriptional regulator of arginine metabolism
KSF55_06615	chromosome	1479449	1481578	+	protein-coding	PBP1A family penicillin-binding protein	No	Molecular function category	GO:0008658	penicillin binding	M	Cellular processes and signaling	Cell wall/membrane/envelop biogenesis	penicillin-binding protein	K12555	ko:K12555 pbp2A; penicillin-binding protein 2A [EC:2.4.1.129 3.4.16.4]
KSF55_06620	chromosome	1481669	1482013	+	protein-coding	YlbF family regulator	No				S	Poorly characterized functions	Function Unknown	Belongs to the UPF0342 family
KSF55_06625	chromosome	1482082	1483302	+	protein-coding	DNA repair exonuclease	No	Molecular function category	GO:0004527	exonuclease activity	L	Information storage and processing	Replication and repair	Ser Thr phosphatase family protein	K03547	ko:K03547 sbcD, mre11; DNA repair protein SbcD/Mre11
KSF55_06630	chromosome	1483289	1485784	+	protein-coding	AAA family ATPase	No	Cellular component category	GO:0016021	integral component of membrane	L	Information storage and processing	Replication and repair	AAA domain
KSF55_06635	chromosome	1485795	1486775	+	protein-coding	HD domain-containing protein	No	Molecular function category	GO:0003676	nucleic acid binding	S	Poorly characterized functions	Function Unknown	Metal dependent phosphohydrolases with conserved 'HD' motif.	K03698	ko:K03698 cbf, cbf1; 3'-5' exoribonuclease [EC:3.1.-.-]
KSF55_06640	chromosome	1486962	1487636	-	protein-coding	dihydrofolate reductase family protein	No	Molecular function category	GO:0008703	5-amino-6-(5-phosphoribosylamino)uracil reductase activity	H	Metabolism	Coenzyme metabolism	RibD C-terminal domain
KSF55_06645	chromosome	1488227	1489384	+	protein-coding	hypothetical protein	No	Cellular component category	GO:0016021	integral component of membrane
KSF55_06650	chromosome	1489598	1490584	-	protein-coding	peptidase S41	No	Molecular function category	GO:0008236	serine-type peptidase activity	M	Cellular processes and signaling	Cell wall/membrane/envelop biogenesis	Peptidase family S41
KSF55_06655	chromosome	1490953	1491900	-	protein-coding	LysR family transcriptional regulator	No	Molecular function category	GO:0003700	DNA-binding transcription factor activity	K	Information storage and processing	Transcription	LysR substrate binding domain
KSF55_06660	chromosome	1492193	1492807	+	protein-coding	NAD(P)H-dependent oxidoreductase	No	Molecular function category	GO:0016491	oxidoreductase activity	S	Poorly characterized functions	Function Unknown	NADPH-dependent FMN reductase
KSF55_06665	chromosome	1492812	1495250	+	protein-coding	flavocytochrome c	No	Molecular function category	GO:0010181	FMN binding	C	Metabolism	Energy production and conversion	FAD binding domain	K17363	ko:K17363 urdA; urocanate reductase [EC:1.3.99.33]
KSF55_06670	chromosome	1495338	1495898	+	protein-coding	hypothetical protein	No
KSF55_06675	chromosome	1496470	1497465	+	protein-coding	glycosyltransferase family 2 protein	No	Molecular function category	GO:0016740	transferase activity	M	Cellular processes and signaling	Cell wall/membrane/envelop biogenesis	Glycosyl transferase family 2	K20534	ko:K20534 gtrB, csbB; polyisoprenyl-phosphate glycosyltransferase [EC:2.4.-.-]
KSF55_06680	chromosome	1497462	1499513	+	protein-coding	hypothetical protein	No	Cellular component category	GO:0016021	integral component of membrane	M	Cellular processes and signaling	Cell wall/membrane/envelop biogenesis	4-amino-4-deoxy-L-arabinose transferase and related glycosyltransferases of PMT family
KSF55_06685	chromosome	1500667	1503246	-	protein-coding	YfhO family protein	No	Cellular component category	GO:0016021	integral component of membrane	S	Poorly characterized functions	Function Unknown	membrane
KSF55_06690	chromosome	1503749	1504816	+	protein-coding	bifunctional diaminohydroxyphosphoribosylaminopyrimidine deaminase/5-amino-6-(5-phosphoribosylamino)uracil reductase RibD	No	Molecular function category	GO:0008835	diaminohydroxyphosphoribosylaminopyrimidine deaminase activity	H	Metabolism	Coenzyme metabolism	Converts 2,5-diamino-6-(ribosylamino)-4(3h)-pyrimidinone 5'-phosphate into 5-amino-6-(ribosylamino)-2,4(1h,3h)- pyrimidinedione 5'-phosphate	K11752	ko:K11752 ribD; diaminohydroxyphosphoribosylaminopyrimidine deaminase / 5-amino-6-(5-phosphoribosylamino)uracil reductase [EC:3.5.4.26 1.1.1.193]
KSF55_06695	chromosome	1504817	1505419	+	protein-coding	riboflavin synthase	No	Molecular function category	GO:0004746	riboflavin synthase activity	H	Metabolism	Coenzyme metabolism	Riboflavin synthase	K00793	ko:K00793 ribE, RIB5; riboflavin synthase [EC:2.5.1.9]
KSF55_06700	chromosome	1505421	1506632	+	protein-coding	GTP cyclohydrolase II	No	Molecular function category	GO:0003935	GTP cyclohydrolase II activity	H	Metabolism	Coenzyme metabolism	Catalyzes the conversion of GTP to 2,5-diamino-6- ribosylamino-4(3H)-pyrimidinone 5'-phosphate (DARP), formate and pyrophosphate	K14652	ko:K14652 ribBA; 3,4-dihydroxy 2-butanone 4-phosphate synthase / GTP cyclohydrolase II [EC:4.1.99.12 3.5.4.25]
KSF55_06705	chromosome	1506632	1507099	+	protein-coding	6,7-dimethyl-8-ribityllumazine synthase	No	Molecular function category	GO:0000906	6,7-dimethyl-8-ribityllumazine synthase activity	H	Metabolism	Coenzyme metabolism	Catalyzes the formation of 6,7-dimethyl-8- ribityllumazine by condensation of 5-amino-6-(D- ribitylamino)uracil with 3,4-dihydroxy-2-butanone 4-phosphate. This is the penultimate step in the biosynthesis of riboflavin	K00794	ko:K00794 ribH, RIB4; 6,7-dimethyl-8-ribityllumazine synthase [EC:2.5.1.78]
KSF55_06710	chromosome	1508220	1510085	-	protein-coding	ABC transporter permease	No	Cellular component category	GO:0016021	integral component of membrane
KSF55_06715	chromosome	1510102	1511940	-	protein-coding	ABC transporter permease	No	Cellular component category	GO:0016021	integral component of membrane
KSF55_06720	chromosome	1511956	1513941	-	protein-coding	glycosyltransferase	No	Molecular function category	GO:0035438	cyclic-di-GMP binding	M	Cellular processes and signaling	Cell wall/membrane/envelop biogenesis	PilZ domain	K00694	ko:K00694 bcsA; cellulose synthase (UDP-forming) [EC:2.4.1.12]
KSF55_06725	chromosome	1513931	1515019	-	protein-coding	bifunctional glycosyltransferase family 2/GtrA family protein	No	Biological process category	GO:0000271	polysaccharide biosynthetic process	M	Cellular processes and signaling	Cell wall/membrane/envelop biogenesis	GtrA-like protein
KSF55_06730	chromosome	1515579	1516346	+	protein-coding	SGNH/GDSL hydrolase family protein	No	Molecular function category	GO:0016787	hydrolase activity	E	Metabolism	Amino Acid metabolism and transport	GDSL-like Lipase/Acylhydrolase family
KSF55_06735	chromosome	1516475	1517035	-	protein-coding	hypothetical protein	No	Biological process category	GO:0006801	superoxide metabolic process
KSF55_06740	chromosome	1517123	1517764	+	protein-coding	Crp/Fnr family transcriptional regulator	No	Biological process category	GO:0006355	regulation of transcription, DNA-templated	K	Information storage and processing	Transcription	helix_turn_helix, cAMP Regulatory protein	K21562	ko:K21562 flp; CRP/FNR family transcriptional regulator, anaerobic regulatory protein
KSF55_06745	chromosome	1518767	1519705	+	protein-coding	ADP-ribosylglycohydrolase family protein	No	Molecular function category	GO:0016787	hydrolase activity	O	Cellular processes and signaling	Post-translational modification, protein turnover, chaperone functions	ADP-ribosylglycohydrolase
KSF55_06750	chromosome	1519800	1523072	-	protein-coding	WxL domain-containing protein	No
KSF55_06755	chromosome	1523078	1523446	-	protein-coding	LPXTG cell wall anchor domain-containing protein	No	Cellular component category	GO:0016021	integral component of membrane
KSF55_06760	chromosome	1523492	1524538	-	protein-coding	DUF916 and DUF3324 domain-containing protein	No	Cellular component category	GO:0016021	integral component of membrane	S	Poorly characterized functions	Function Unknown	Fn3-like domain
KSF55_06765	chromosome	1524548	1525225	-	protein-coding	WxL domain-containing protein	No				S	Poorly characterized functions	Function Unknown	WxL domain surface cell wall-binding
KSF55_06770	chromosome	1525244	1525948	-	protein-coding	WxL domain-containing protein	No				S	Poorly characterized functions	Function Unknown	WxL domain surface cell wall-binding
KSF55_06775	chromosome	1527049	1528311	-	protein-coding	ISL3 family transposase	No	Molecular function category	GO:0008233	peptidase activity	L	Information storage and processing	Replication and repair	PFAM transposase, IS204 IS1001 IS1096 IS1165 family protein	K07485	ko:K07485 K07485; transposase
KSF55_06780	chromosome	1528486	1529382	-	protein-coding	peptidylprolyl isomerase	No	Molecular function category	GO:0003755	peptidyl-prolyl cis-trans isomerase activity	M	Cellular processes and signaling	Cell wall/membrane/envelop biogenesis	Plays a major role in protein secretion by helping the post-translocational extracellular folding of several secreted proteins	K07533	ko:K07533 prsA; foldase protein PrsA [EC:5.2.1.8]
KSF55_06785	chromosome	1529618	1529977	-	protein-coding	YtxH domain-containing protein	No
KSF55_06790	chromosome	1529993	1530445	-	protein-coding	HIT family protein	No	Molecular function category	GO:0003824	catalytic activity	G	Metabolism	Carbohydrate metabolism and transport	histidine triad	K02503	ko:K02503 HINT1, hinT, hit; histidine triad (HIT) family protein
KSF55_06795	chromosome	1530642	1531379	+	protein-coding	ABC transporter ATP-binding protein	No	Molecular function category	GO:0005524	ATP binding	V	Cellular processes and signaling	Defense Mechanisms	ABC transporter, ATP-binding protein	K25158	ko:K25158 ecsA; ABC-2 type transport system ATP-binding protein
KSF55_06800	chromosome	1531372	1532577	+	protein-coding	ABC transporter permease	No	Cellular component category	GO:0016021	integral component of membrane	U	Cellular processes and signaling	Intracellular trafficking and secretion	ABC transporter	K25157	ko:K25157 ecsB; ABC-2 type transport system permease protein
KSF55_06805	chromosome	1532714	1533499	+	protein-coding	phosphotransferase family protein	No	Molecular function category	GO:0016740	transferase activity	M	Cellular processes and signaling	Cell wall/membrane/envelop biogenesis	Choline/ethanolamine kinase
KSF55_06810	chromosome	1533581	1534225	+	protein-coding	tRNA (guanosine(46)-N7)-methyltransferase TrmB	No	Molecular function category	GO:0008176	tRNA (guanine-N7-)-methyltransferase activity	J	Information storage and processing	Translation	Catalyzes the formation of N(7)-methylguanine at position 46 (m7G46) in tRNA	K03439	ko:K03439 trmB, METTL1, TRM8; tRNA (guanine-N7-)-methyltransferase [EC:2.1.1.33]
KSF55_06815	chromosome	1534489	1535757	+	protein-coding	GHKL domain-containing protein	No	Molecular function category	GO:0016301	kinase activity	T	Cellular processes and signaling	Signal Transduction	GHKL domain	K07706	ko:K07706 agrC, blpH, fsrC; two-component system, LytTR family, sensor histidine kinase AgrC [EC:2.7.13.3]
KSF55_06820	chromosome	1535747	1536490	+	protein-coding	response regulator transcription factor	No	Biological process category	GO:0000160	phosphorelay signal transduction system	K	Information storage and processing	Transcription	LytTr DNA-binding domain	K07707	ko:K07707 agrA, blpR, fsrA; two-component system, LytTR family, response regulator AgrA
KSF55_06825	chromosome	1536504	1537280	+	protein-coding	hypothetical protein	No	Cellular component category	GO:0016021	integral component of membrane
KSF55_06830	chromosome	1537509	1537973	+	protein-coding	PH domain-containing protein	No	Cellular component category	GO:0016021	integral component of membrane	S	Poorly characterized functions	Function Unknown	Bacterial PH domain	K09167	ko:K09167 K09167; uncharacterized protein
KSF55_06835	chromosome	1537963	1539459	+	protein-coding	PH domain-containing protein	No	Cellular component category	GO:0016021	integral component of membrane	S	Poorly characterized functions	Function Unknown	Bacterial PH domain	K08981	ko:K08981 K08981; putative membrane protein
KSF55_06840	chromosome	1539504	1539827	-	protein-coding	PepSY domain-containing protein	No	Cellular component category	GO:0016021	integral component of membrane	S	Poorly characterized functions	Function Unknown	Small secreted protein
KSF55_06845	chromosome	1539995	1540636	+	protein-coding	DUF4479 and tRNA-binding domain-containing protein	No	Molecular function category	GO:0000049	tRNA binding	J	Information storage and processing	Translation	Belongs to the phenylalanyl-tRNA synthetase beta subunit family. Type 1 subfamily	K06878	ko:K06878 K06878; tRNA-binding protein
KSF55_06850	chromosome	1540670	1543765	+	protein-coding	cell division protein FtsK	No	Biological process category	GO:0007059	chromosome segregation	D	Cellular processes and signaling	Cell cycle control and mitosis	Belongs to the FtsK SpoIIIE SftA family	K03466	ko:K03466 ftsK, spoIIIE; DNA segregation ATPase FtsK/SpoIIIE, S-DNA-T family
KSF55_06855	chromosome	1543826	1545136	+	protein-coding	UDP-N-acetylmuramate--L-alanine ligase	No	Molecular function category	GO:0008763	UDP-N-acetylmuramate-L-alanine ligase activity	M	Cellular processes and signaling	Cell wall/membrane/envelop biogenesis	Belongs to the MurCDEF family	K01924	ko:K01924 murC; UDP-N-acetylmuramate--alanine ligase [EC:6.3.2.8]
KSF55_06860	chromosome	1545279	1545443	-	protein-coding	FeoB-associated Cys-rich membrane protein	No	Cellular component category	GO:0016021	integral component of membrane	S	Poorly characterized functions	Function Unknown	Virus attachment protein p12 family
KSF55_06865	chromosome	1545643	1547631	-	protein-coding	ferrous iron transport protein B	No	Molecular function category	GO:0015093	ferrous iron transmembrane transporter activity	P	Metabolism	Inorganic ion transport and metabolism	transporter of a GTP-driven Fe(2 ) uptake system	K04759	ko:K04759 feoB; ferrous iron transport protein B
KSF55_06870	chromosome	1547633	1547854	-	protein-coding	ferrous iron transport protein A	No	Molecular function category	GO:0046914	transition metal ion binding	P	Metabolism	Inorganic ion transport and metabolism	FeoA domain	K04758	ko:K04758 feoA; ferrous iron transport protein A
KSF55_06875	chromosome	1548109	1548906	+	protein-coding	Fe-S cluster assembly ATPase SufC	No	Molecular function category	GO:0005524	ATP binding	O	Cellular processes and signaling	Post-translational modification, protein turnover, chaperone functions	FeS assembly ATPase SufC	K09013	ko:K09013 sufC; Fe-S cluster assembly ATP-binding protein
KSF55_06880	chromosome	1548920	1550221	+	protein-coding	Fe-S cluster assembly protein SufD	No	Biological process category	GO:0016226	iron-sulfur cluster assembly	O	Cellular processes and signaling	Post-translational modification, protein turnover, chaperone functions	FeS assembly protein SufD	K09015	ko:K09015 sufD; Fe-S cluster assembly protein SufD
KSF55_06885	chromosome	1550205	1551443	+	protein-coding	cysteine desulfurase	No	Molecular function category	GO:0031071	cysteine desulfurase activity	E	Metabolism	Amino Acid metabolism and transport	Catalyzes the removal of elemental sulfur and selenium atoms from L-cysteine, L-cystine, L-selenocysteine, and L- selenocystine to produce L-alanine	K11717	ko:K11717 sufS; cysteine desulfurase / selenocysteine lyase [EC:2.8.1.7 4.4.1.16]
KSF55_06890	chromosome	1551430	1551897	+	protein-coding	SUF system NifU family Fe-S cluster assembly protein	No	Biological process category	GO:0016226	iron-sulfur cluster assembly	C	Metabolism	Energy production and conversion	SUF system FeS assembly protein, NifU family	K04488	ko:K04488 iscU, nifU; nitrogen fixation protein NifU and related proteins
KSF55_06895	chromosome	1551894	1553300	+	protein-coding	Fe-S cluster assembly protein SufB	No	Biological process category	GO:0016226	iron-sulfur cluster assembly	O	Cellular processes and signaling	Post-translational modification, protein turnover, chaperone functions	assembly protein SufB	K09014	ko:K09014 sufB; Fe-S cluster assembly protein SufB
KSF55_06900	chromosome	1553323	1554390	+	protein-coding	ABC transporter substrate-binding protein	No				P	Metabolism	Inorganic ion transport and metabolism	Periplasmic binding protein	K02016	ko:K02016 ABC.FEV.S; iron complex transport system substrate-binding protein
KSF55_06905	chromosome	1554728	1555498	-	protein-coding	ABC transporter ATP-binding protein	No	Molecular function category	GO:0005524	ATP binding	P	Metabolism	Inorganic ion transport and metabolism	AAA domain, putative AbiEii toxin, Type IV TA system	K02013	ko:K02013 ABC.FEV.A; iron complex transport system ATP-binding protein [EC:7.2.2.-]
KSF55_06910	chromosome	1555495	1556496	-	protein-coding	iron ABC transporter permease	No	Molecular function category	GO:0022857	transmembrane transporter activity	P	Metabolism	Inorganic ion transport and metabolism	Belongs to the binding-protein-dependent transport system permease family. FecCD subfamily	K02015	ko:K02015 ABC.FEV.P; iron complex transport system permease protein
KSF55_06915	chromosome	1556500	1556955	-	protein-coding	flavodoxin	No	Molecular function category	GO:0010181	FMN binding	C	Metabolism	Energy production and conversion	Flavodoxin
KSF55_06920	chromosome	1558177	1558578	+	protein-coding	molybdenum cofactor biosynthesis protein MoaE	No	Biological process category	GO:0006777	Mo-molybdopterin cofactor biosynthetic process	H	Metabolism	Coenzyme metabolism	MoaE protein	K03635	ko:K03635 MOCS2B, moaE; molybdopterin synthase catalytic subunit [EC:2.8.1.12]
KSF55_06925	chromosome	1558581	1558826	+	protein-coding	MoaD/ThiS family protein	No	Biological process category	GO:0006777	Mo-molybdopterin cofactor biosynthetic process	H	Metabolism	Coenzyme metabolism	ThiS family	K03636	ko:K03636 moaD, cysO; sulfur-carrier protein
KSF55_06930	chromosome	1558864	1559862	+	protein-coding	GTP 3',8-cyclase MoaA	No	Cellular component category	GO:0019008	molybdopterin synthase complex	H	Metabolism	Coenzyme metabolism	Catalyzes the cyclization of GTP to (8S)-3',8-cyclo-7,8- dihydroguanosine 5'-triphosphate	K03639	ko:K03639 moaA, CNX2; GTP 3',8-cyclase [EC:4.1.99.22]
KSF55_06935	chromosome	1559866	1561056	+	protein-coding	NarK/NasA family nitrate transporter	No	Molecular function category	GO:0015112	nitrate transmembrane transporter activity	P	Metabolism	Inorganic ion transport and metabolism	Transporter, major facilitator family protein	K02575	ko:K02575 NRT, narK, nrtP, nasA; MFS transporter, NNP family, nitrate/nitrite transporter
KSF55_06940	chromosome	1561162	1561500	+	protein-coding	metal-sulfur cluster assembly factor	No	Molecular function category	GO:0008168	methyltransferase activity	S	Poorly characterized functions	Function Unknown	Iron-sulfur cluster assembly protein
KSF55_06945	chromosome	1561543	1562421	+	protein-coding	helix-turn-helix transcriptional regulator	No	Molecular function category	GO:0003677	DNA binding	K	Information storage and processing	Transcription	Helix-turn-helix	K20480	ko:K20480 nprR, nprA; HTH-type transcriptional regulator, quorum sensing regulator NprR
KSF55_06950	chromosome	1562708	1563601	-	protein-coding	hypothetical protein	No				H	Metabolism	Coenzyme metabolism	geranyltranstransferase activity
KSF55_06955	chromosome	1563617	1564597	-	protein-coding	hypothetical protein	No
KSF55_06960	chromosome	1564608	1564928	-	protein-coding	hypothetical protein	No
KSF55_06965	chromosome	1565360	1566013	-	protein-coding	response regulator transcription factor	No	Biological process category	GO:0000160	phosphorelay signal transduction system	K	Information storage and processing	Transcription	PFAM regulatory protein LuxR	K07696	ko:K07696 nreC; two-component system, NarL family, response regulator NreC
KSF55_06970	chromosome	1566263	1567296	-	protein-coding	sensor histidine kinase	No				F	Metabolism	Nucleotide metabolism and transport	Sensor histidine kinase	K07683	ko:K07683 nreB; two-component system, NarL family, sensor histidine kinase NreB [EC:2.7.13.3]
KSF55_06975	chromosome	1567320	1567757	-	protein-coding	GAF domain-containing protein	No	Molecular function category	GO:0016301	kinase activity	T	Cellular processes and signaling	Signal Transduction	phosphoenolpyruvate-protein phosphotransferase activity	K10851	ko:K10851 nreA; nitrogen regulatory protein A
KSF55_06980	chromosome	1568695	1568955	-	protein-coding	hypothetical protein	No
KSF55_06985	chromosome	1568945	1569514	-	protein-coding	molybdenum cofactor guanylyltransferase	No	Biological process category	GO:0006777	Mo-molybdopterin cofactor biosynthetic process	H	Metabolism	Coenzyme metabolism	Transfers a GMP moiety from GTP to Mo-molybdopterin (Mo- MPT) cofactor (Moco or molybdenum cofactor) to form Mo- molybdopterin guanine dinucleotide (Mo-MGD) cofactor	K03752	ko:K03752 mobA; molybdenum cofactor guanylyltransferase [EC:2.7.7.77]
KSF55_06990	chromosome	1569531	1570022	-	protein-coding	cyclic pyranopterin monophosphate synthase MoaC	No	Molecular function category	GO:0061799	cyclic pyranopterin monophosphate synthase activity	H	Metabolism	Coenzyme metabolism	Catalyzes the conversion of (8S)-3',8-cyclo-7,8- dihydroguanosine 5'-triphosphate to cyclic pyranopterin monophosphate (cPMP)	K03637	ko:K03637 moaC, CNX3; cyclic pyranopterin monophosphate synthase [EC:4.6.1.17]
KSF55_06995	chromosome	1570028	1570531	-	protein-coding	molybdopterin-guanine dinucleotide biosynthesis protein B	No	Biological process category	GO:0006777	Mo-molybdopterin cofactor biosynthetic process	H	Metabolism	Coenzyme metabolism	molybdopterin-guanine dinucleotide biosynthesis protein	K03753	ko:K03753 mobB; molybdopterin-guanine dinucleotide biosynthesis adapter protein
KSF55_07000	chromosome	1570510	1571724	-	protein-coding	molybdopterin molybdotransferase MoeA	No	Biological process category	GO:0032324	molybdopterin cofactor biosynthetic process	H	Metabolism	Coenzyme metabolism	MoeA N-terminal region (domain I and II)	K03750	ko:K03750 moeA; molybdopterin molybdotransferase [EC:2.10.1.1]
KSF55_07005	chromosome	1571745	1572212	-	protein-coding	MogA/MoaB family molybdenum cofactor biosynthesis protein	No	Biological process category	GO:0006777	Mo-molybdopterin cofactor biosynthetic process	H	Metabolism	Coenzyme metabolism	May be involved in the biosynthesis of molybdopterin	K03638	ko:K03638 moaB; molybdopterin adenylyltransferase [EC:2.7.7.75]
KSF55_07010	chromosome	1572209	1573243	-	protein-coding	HesA/MoeB/ThiF family protein	No	Molecular function category	GO:0008641	ubiquitin-like modifier activating enzyme activity	H	Metabolism	Coenzyme metabolism	ThiF family	K21029	ko:K21029 moeB; molybdopterin-synthase adenylyltransferase [EC:2.7.7.80]
KSF55_07015	chromosome	1573551	1577222	+	protein-coding	nitrate reductase subunit alpha	No	Molecular function category	GO:0008940	nitrate reductase activity	C	Metabolism	Energy production and conversion	Belongs to the prokaryotic molybdopterin-containing oxidoreductase family	K00370	ko:K00370 narG, narZ, nxrA; nitrate reductase / nitrite oxidoreductase, alpha subunit [EC:1.7.5.1 1.7.99.-]
KSF55_07020	chromosome	1577212	1578771	+	protein-coding	nitrate reductase subunit beta	No	Molecular function category	GO:0008940	nitrate reductase activity	C	Metabolism	Energy production and conversion	4Fe-4S dicluster domain	K00371	ko:K00371 narH, narY, nxrB; nitrate reductase / nitrite oxidoreductase, beta subunit [EC:1.7.5.1 1.7.99.-]
KSF55_07025	chromosome	1578764	1579333	+	protein-coding	nitrate reductase molybdenum cofactor assembly chaperone	No	Biological process category	GO:0051131	chaperone-mediated protein complex assembly	C	Metabolism	Energy production and conversion	Nitrate reductase delta subunit	K00373	ko:K00373 narJ, narW; nitrate reductase molybdenum cofactor assembly chaperone NarJ/NarW
KSF55_07030	chromosome	1579330	1580019	+	protein-coding	respiratory nitrate reductase subunit gamma	No	Molecular function category	GO:0008940	nitrate reductase activity	C	Metabolism	Energy production and conversion	Nitrate reductase	K00374	ko:K00374 narI, narV; nitrate reductase gamma subunit [EC:1.7.5.1 1.7.99.-]
KSF55_07035	chromosome	1580592	1581554	+	protein-coding	hypothetical protein	No
KSF55_07040	chromosome	1581584	1581997	+	protein-coding	hypothetical protein	No
[truncated: 2,044 more rows]

## Sheet: Table S5
Supplementary Table S5: List of transport systems of carbohydrates in L. pentosus 9D3.
[truncated: 38 more rows]

[truncated: 3 more sheets: Table S6, Table S7, Table S8]
